# Supplementary material for: Phylogenomics of trophically diverse cichlids disentangles processes driving adaptive radiation and repeated trophic transitions
Source: Ecol Evol. 2022 Jul 17;12(7):e9077. doi: 10.1002/ece3.9077 (PMC9288888; doi:10.1002/ece3.9077)
Supplement: Supplementary file 3 — File S1 [file ECE3-12-e9077-s005.xlsx]

## Sheet: Tabelle1
File S1. List of samples included in the present study, with info on origin and sampling year
Sample ID	Species	Sampling site	Sampling coordinates	Sampling year
	Ingroup
I9251_2_68	Tropheus duboisi	Halembe, Tanzania, aquarium trade		2013
I11192_14845	Tropheus brichardi	Mtoto, DR Congo	6°58'03" S, 29°43'50" E	2010
I9115_1_26	Ctenochromis horei	Kalambo Lodge, Zambia	8°37'22" S, 31°12'00" E	2013
I9094_1_5	Gnathochromis pfefferi	Kalambo Lodge, Zambia	8°37'22" S, 31°12'00" E	2013
I9106_1_17	Interochromis loockii	Kalambo Lodge, Zambia	8°37'22" S, 31°12'00" E	2008
I9108_1_19	Limnotilapia dardennii	Kalambo Lodge, Zambia	8°37'22" S, 31°12'00" E	2013
I9120_1_31	Lobochilotes labiatus	Bangwe	3°34'08" S, 29°09'01" E	2013
I9230_2_47	Petrochromis horii	aquarium trade		2013
I9184_2_1	Petrochromis cf. macrognathus	N of Mahale NP, Tanzania	6°02'09'' S, 29°44'27" E	2007
I9183_1_94	Petrochromis ephippium	Kalambo Lodge, Zambia	8°37'22" S, 31°12'00" E	2012
I9204_2_21	Petrochromis famula	N of Mahale NP, Tanzania	6°02'09'' S, 29°44'27" E	2007
I9206_2_23	Petrochromis famula	Mtondwe Island, Zambia	8°42'17" S, 31°07'17" E	2013
I9234_2_51	Petrochromis famula	Katete, Zambia	8°20'24" S, 30°20'25" E	2013
I9218_2_35	Petrochromis fasciolatus	aquarium trade		2013
I9242_5_59	Petrochromis orthognatus	Cape Mpimbwe, Tanzania	7°08'16" S, 30°30'35" E	2007
I9254_2_71	Petrochromis polyodon	Kalambo Lodge, Zambia	8°37'22" S, 31°12'00" E	2013
I9266_2_83	Petrochromis polyodon	Moba, DR Congo, aquarium trade		2009
I9195_2_12	Petrochromis sp. "macrognathus rainbow"	Mtosi, Tanzania	7°35'31" S, 30°38'29" E	2007
I9219_2_36	Petrochromis sp. "polyodon-like"	N of Mahale NP, Tanzania	6°02'09'' S, 29°44'27" E	2007
I9207_2_24	Petrochromis sp. "polyodon-like"	Longola, DR Congo, aquarium trade		2007
Pt_T88_LOC	Petrochromis trewavasae	aquarium trade (1)		2012
I9232_2_49	Pseudosimochromis babaulti	Burundi, aquarium trade		2013
I9255_2_72	Pseudosimochromis curvifrons	Pemba, DR Congo	3°36'42" S, 29°09'03" E	2013
I9256_2_73	Pseudosimochromis marginatus	N of Mahale NP, Tanzania	6°02'09'' S, 29°44'27" E	2007
I9244_2_61	Simochromis diagramma	Kalambo Lodge, Zambia	8°37'22" S, 31°12'00" E	2013
I9224_2_41	Tropheus annectens	South of Isonga, Tanzania	6°28'57" S, 30°09'57" E	2007
Tm_T88_LOC	Tropheus moorii	Nakaku, Zambia (1)	8°38'63" S, 30°52'35" E	2012
I9235_2_52	Tropheus moorii	Mbita Island, Zambia	8°45'21" S, 31°06'20" E	2013
I11194_14847	Tropheus sp. "annectens south"	Kabulu, DR Congo	6°39'32" S, 29°29'36" E	2010
I11198_14851	Tropheus sp. "lunatus"	Malagarazi, Tanzania, aquarium trade		2015
I11196_14849	Tropheus sp. "maculatus"	Kikoti, DR Congo	7°11'28" S, 30°04'01" E	2010
I11184_14836	Tropheus sp. "Mpimbwe"	Mpimbwe, Tanzania, aquarium trade		2015
	Outgroup
I9090_1_1	Astatoreochromis alluaudi	aquarium trade		2013
I9101_1_12	Astatoreochromis alluaudi	aquarium trade		2013
I9265_2_82	Astatotilapia burtoni	lab strain		2013
I9229_2_46	Astatotilapia calliptera	aquarium trade		2013
I9194_2_11	Astatotilapia stappersi	aquarium trade		2013
I9264_2_81	Copadichromis borleyi	aquarium trade		2013
I9205_2_22	Copadichromis mloto	aquarium trade		2013
I9252_2_69	Cynotilapia afra	aquarium trade		2013
I9208_2_25	Eretmodus cyanostictus	Kasenga, Tanzania	8°25'58'' S, 31°07'12"E	2008
I9129_1_40	Haplochromis nubilus	aquarium trade		2013
I9253_2_70	Haplochromis nyererei	aquarium trade		2013
I9217_2_34	Lethrinops marginatus	aquarium trade		2013
I9241_2_58	Melanochromis auratus	aquarium trade		2013
	Orthochromis sp. "redcheek"	Lake Mweru, Zambia (2)
I9274_2_91	Orthochromis uvinzae	near Uvinza, Malagarazi River, Tanzania		2013
I9243_2_60	Pseudocrenilabrus nicholsi	aquarium trade		2013
I9239_2_56	Pseudocrenilabrus philander	aquarium trade		2013
	Serranochromis sp. "checkerboard"	Lake Mweru, Zambia (2)
taxa in bold refer to new data; all other data are from Irisarri et al. (2018)
(1) loci extracted from whole genome data (Fischer et al. 2021)
(2) loci extracted from whole genome data (McGee et al. 2016)
