# Supplementary material for: Phylogenomics of trophically diverse cichlids disentangles processes driving adaptive radiation and repeated trophic transitions
Source: Ecol Evol. 2022 Jul 17;12(7):e9077. doi: 10.1002/ece3.9077 (PMC9288888; doi:10.1002/ece3.9077)
Supplement: Supplementary file 4 — File S2 [file ECE3-12-e9077-s006.xlsx]

## Sheet: S01
node	description	rate	branch_length	reltime	reltime_stderr	divtime	divtime_95%_CI_MIN	divtime_95%_CI_MAX
100		1.26571	0.00148031	0.00329278	0.00100545	3.97426	0.61972	10.2384
101		1.7663	0.0033112	0.00141812	0.000534235	1.71162	0.173912	4.79532
52						8.49861	8.49861	8.49861
53	split Haplochromini/Orthochromis uvinzae	1	0.000491819	0.0065495	0.0013552	7.905	3.07	12.74
54		1.06084	0.00180624	0.00484685	0.000928759	5.84996	1.41863	12.74
55	split Haplochromini/Tropheini	1.00989	0.000529366	0.00432266	0.000912162	5.21729	1.35	11.8861
56	split Astatoreochomis/LV+LM+Astatotilapia	1.2928	0.00109527	0.00347546	0.000914642	4.19475	1.35	7.91
57		1.27919	0.000938509	0.00274178	0.00084792	3.30923	0.506171	7.91
58		1.34709	0.000888266	0.00208239	0.000724551	2.51337	0.31043	6.81304
59		1.22165	0.00186004	0.00055982	0.000205502	0.675682	0.0736087	1.87245
60		1.10965	0.000152063	0.000422784	0.000172361	0.510284	0.0398223	1.47953
61		1.33675	7.69874e-05	0.000365191	0.000166866	0.440772	0.0178747	1.34655
62		1.34494	0.000108078	0.000479461	0.000193709	0.578692	0.046776	1.67117
63		1.33771	0.00021467	0.000318985	0.000146185	0.385003	0.0152164	1.17783
64		1.48542	0.00240198	0.000465357	0.000182418	0.561669	0.0505388	1.60069
65		2.39855	0.000214944	0.000375743	0.000160908	0.453508	0.0282951	1.34436
66		3.04077	0.000200346	0.000309856	0.000147403	0.373985	0.0098186	1.16471
67		1.30656	0.00436052	0.00013805	4.86727e-05	0.166621	0.0199922	0.4541
68	Tropheini	0.78889	0.00108493	0.0029474	0.000692057	3.5574	0.745746	8.37175
69	split Lobochilotes/Petrochomis+	0.776211	0.000278156	0.00258904	0.000721131	3.12488	0.551062	7.78554
70		0.96924	0.000290866	0.00228895	0.000668503	2.76267	0.458745	7.00114
71		0.999999	0.000188975	0.00209997	0.000687753	2.53459	0.35248	6.70694
72		1.15749	0.000137298	0.00198136	0.00067118	2.39142	0.312106	6.41302
73		1.05177	0.000586005	0.0014242	0.000543147	1.71895	0.168571	4.84111
74		1.09698	0.000263468	0.00118402	0.000513169	1.42907	0.0835342	4.25963
75		1.27383	0.000171069	0.00184706	0.000653493	2.22933	0.265406	6.08437
76		1.47718	0.000226035	0.00169404	0.000626765	2.04465	0.218236	5.68481
77		1.44409	0.000226284	0.00153735	0.000624513	1.85552	0.146856	5.37142
78		1.84328	0.000415569	0.00131189	0.000596543	1.58341	0.0668751	4.82624
79		1.51102	0.000288803	0.00150291	0.000611023	1.81396	0.143109	5.25301
80		1.61401	0.000362942	0.00127804	0.00058164	1.54255	0.0646981	4.70357
81		1.09847	0.00112413	0.000823698	0.000335493	0.994173	0.0778728	2.88134
82		1.15078	0.000757639	0.000165328	7.76528e-05	0.199545	0.00615383	0.617651
83		0.939427	0.000312663	0.00195612	0.000614469	2.36097	0.352382	6.14773
84		0.922488	0.000184085	0.00175657	0.000618161	2.12012	0.255451	5.77364
85		0.938672	0.000265377	0.00147386	0.000567791	1.77889	0.169208	5.03167
86		0.984761	0.000387372	0.00108049	0.00043661	1.30411	0.105341	3.76636
87		0.923407	0.000506218	0.000532283	0.000245257	0.642445	0.0241768	1.97045
88		1.05019	0.000195564	0.000894273	0.000394387	1.07935	0.0568456	3.24316
89		1.06727	0.000590262	0.000341216	0.000169109	0.411835	0.00457608	1.30847
90		0.956676	0.000299633	0.00164292	0.00061661	1.98295	0.203604	5.54666
91	Tropheus	0.801775	0.000350188	0.00251063	0.000713051	3.03024	0.521729	7.6022
92		0.85752	0.000910953	0.00144832	0.000439594	1.74807	0.275015	4.49323
93		0.858499	0.000232627	0.00117735	0.000383916	1.42102	0.199155	3.75387
94		0.821033	0.000142864	0.00100334	0.000386666	1.211	0.115066	3.42588
95		0.897675	0.000107874	0.00105718	0.000385434	1.27598	0.141432	3.52591
96		0.959292	0.000413339	0.0006263	0.000254785	0.755921	0.059493	2.18966
97		0.983424	0.000296271	0.000325035	0.00015077	0.392306	0.0138403	1.20707
98		0.856542	0.000472085	0.000897168	0.000334225	1.08285	0.113475	3.01941
99		1.11436	0.000428496	0.00446232	0.00111144	5.38586	1.07055	12.74

## Sheet: S02
node	description	rate	branch_length	reltime	reltime_stderr	divtime	divtime_95%_CI_MIN	divtime_95%_CI_MAX
100		1.26571	0.00148031	0.00329278	0.00100545	4.17285	0.490528	11.3876
101		1.7663	0.0033112	0.00141812	0.000534235	1.79715	0.137656	5.33357
52						8.92327	8.92327	8.92327
53	split Haplochromini/Orthochromis uvinzae	1	0.000491819	0.0065495	0.0013552	8.3	2.43	14.17
54		1.06084	0.00180624	0.00484685	0.000928759	6.14228	1.12289	14.17
55	split Haplochromini/Tropheini	1.00989	0.000529366	0.00432266	0.000912162	5.47799	0.940473	13.2202
56	split Astatoreochomis/LV+LM+Astatotilapia	1.2928	0.00109527	0.00347546	0.000914642	4.40435	0.89	8.84
57		1.27919	0.000938509	0.00274178	0.00084792	3.47459	0.40065	8.84
58		1.34709	0.000888266	0.00208239	0.000724551	2.63895	0.245715	7.57776
59		1.22165	0.00186004	0.00055982	0.000205502	0.709445	0.0582636	2.08262
60		1.10965	0.000152063	0.000422784	0.000172361	0.535783	0.0315206	1.6456
61		1.33675	7.69874e-05	0.000365191	0.000166866	0.462796	0.0141484	1.4977
62		1.34494	0.000108078	0.000479461	0.000193709	0.607608	0.0370246	1.85875
63		1.33771	0.00021467	0.000318985	0.000146185	0.404241	0.0120443	1.31003
64		1.48542	0.00240198	0.000465357	0.000182418	0.589734	0.040003	1.78035
65		2.39855	0.000214944	0.000375743	0.000160908	0.476169	0.0223964	1.49526
66		3.04077	0.000200346	0.000309856	0.000147403	0.392673	0.00777173	1.29545
67		1.30656	0.00436052	0.00013805	4.86727e-05	0.174946	0.0158245	0.505071
68	Tropheini	0.78889	0.00108493	0.0029474	0.000692057	3.73515	0.590281	9.31144
69	split Lobochilotes/Petrochomis+	0.776211	0.000278156	0.00258904	0.000721131	3.28103	0.436182	8.65943
70		0.96924	0.000290866	0.00228895	0.000668503	2.90072	0.363111	7.78699
71		0.999999	0.000188975	0.00209997	0.000687753	2.66124	0.278999	7.45976
72		1.15749	0.000137298	0.00198136	0.00067118	2.51092	0.247042	7.13285
73		1.05177	0.000586005	0.0014242	0.000543147	1.80484	0.133429	5.3845
74		1.09698	0.000263468	0.00118402	0.000513169	1.50048	0.0661199	4.73775
75		1.27383	0.000171069	0.00184706	0.000653493	2.34073	0.210077	6.7673
76		1.47718	0.000226035	0.00169404	0.000626765	2.14681	0.172741	6.3229
77		1.44409	0.000226284	0.00153735	0.000624513	1.94824	0.116241	5.97434
78		1.84328	0.000415569	0.00131189	0.000596543	1.66253	0.0529337	5.36796
79		1.51102	0.000288803	0.00150291	0.000611023	1.9046	0.113275	5.84263
80		1.61401	0.000362942	0.00127804	0.00058164	1.61963	0.0512105	5.23152
81		1.09847	0.00112413	0.000823698	0.000335493	1.04385	0.0616387	3.20475
82		1.15078	0.000757639	0.000165328	7.76528e-05	0.209516	0.00487095	0.686979
83		0.939427	0.000312663	0.00195612	0.000614469	2.47894	0.278921	6.83778
84		0.922488	0.000184085	0.00175657	0.000618161	2.22606	0.202197	6.4217
85		0.938672	0.000265377	0.00147386	0.000567791	1.86778	0.133933	5.59644
86		0.984761	0.000387372	0.00108049	0.00043661	1.36928	0.0833809	4.18912
87		0.923407	0.000506218	0.000532283	0.000245257	0.674547	0.0191367	2.19162
88		1.05019	0.000195564	0.000894273	0.000394387	1.13329	0.0449951	3.60718
89		1.06727	0.000590262	0.000341216	0.000169109	0.432414	0.00362211	1.45534
90		0.956676	0.000299633	0.00164292	0.00061661	2.08203	0.161159	6.16924
91	Tropheus	0.801775	0.000350188	0.00251063	0.000713051	3.18165	0.412965	8.45551
92		0.85752	0.000910953	0.00144832	0.000439594	1.83542	0.217683	4.99758
93		0.858499	0.000232627	0.00117735	0.000383916	1.49202	0.157637	4.17522
94		0.821033	0.000142864	0.00100334	0.000386666	1.27151	0.0910783	3.81042
95		0.897675	0.000107874	0.00105718	0.000385434	1.33973	0.111947	3.92167
96		0.959292	0.000413339	0.0006263	0.000254785	0.793693	0.0470905	2.43543
97		0.983424	0.000296271	0.000325035	0.00015077	0.411908	0.010955	1.34256
98		0.856542	0.000472085	0.000897168	0.000334225	1.13696	0.0898192	3.35833
99		1.11436	0.000428496	0.00446232	0.00111144	5.65498	0.847372	14.17

## Sheet: S03
node	description	rate	branch_length	reltime	reltime_stderr	divtime	divtime_95%_CI_MIN	divtime_95%_CI_MAX
100		1.26571	0.00148031	0.00329278	0.00100545	4.24323	0.863975	10.1259
101		1.7663	0.0033112	0.00141812	0.000534235	1.82746	0.242456	4.74262
52						9.07378	9.07378	9.07378
53	split Haplochromini/Orthochromis uvinzae	1	0.000491819	0.0065495	0.0013552	8.44	4.28	12.6
54		1.06084	0.00180624	0.00484685	0.000928759	6.24588	2.1	12.6
55	split Haplochromini/Tropheini	1.00989	0.000529366	0.00432266	0.000912162	5.57039	2.1	11.7555
56	split Astatoreochomis/LV+LM+Astatotilapia	1.2928	0.00109527	0.00347546	0.000914642	4.47864	2.1	7.79
57		1.27919	0.000938509	0.00274178	0.00084792	3.53319	0.705671	7.79
58		1.34709	0.000888266	0.00208239	0.000724551	2.68347	0.432782	6.73817
59		1.22165	0.00186004	0.00055982	0.000205502	0.721411	0.102621	1.85187
60		1.10965	0.000152063	0.000422784	0.000172361	0.54482	0.0555177	1.46327
61		1.33675	7.69874e-05	0.000365191	0.000166866	0.470603	0.0249197	1.33175
62		1.34494	0.000108078	0.000479461	0.000193709	0.617857	0.0652121	1.65281
63		1.33771	0.00021467	0.000318985	0.000146185	0.41106	0.0212138	1.16488
64		1.48542	0.00240198	0.000465357	0.000182418	0.599682	0.070458	1.5831
65		2.39855	0.000214944	0.000375743	0.000160908	0.484201	0.0394472	1.32959
66		3.04077	0.000200346	0.000309856	0.000147403	0.399296	0.0136885	1.15191
67		1.30656	0.00436052	0.00013805	4.86727e-05	0.177897	0.0278719	0.44911
68	Tropheini	0.78889	0.00108493	0.0029474	0.000692057	3.79816	1.03967	8.27975
69	split Lobochilotes/Petrochomis+	0.776211	0.000278156	0.00258904	0.000721131	3.33637	0.768255	7.69998
70		0.96924	0.000290866	0.00228895	0.000668503	2.94965	0.639554	6.92421
71		0.999999	0.000188975	0.00209997	0.000687753	2.70613	0.491405	6.63324
72		1.15749	0.000137298	0.00198136	0.00067118	2.55327	0.435119	6.34255
73		1.05177	0.000586005	0.0014242	0.000543147	1.83529	0.235011	4.78791
74		1.09698	0.000263468	0.00118402	0.000513169	1.52579	0.116458	4.21282
75		1.27383	0.000171069	0.00184706	0.000653493	2.38021	0.370012	6.0175
76		1.47718	0.000226035	0.00169404	0.000626765	2.18302	0.304251	5.62234
77		1.44409	0.000226284	0.00153735	0.000624513	1.9811	0.204737	5.3124
78		1.84328	0.000415569	0.00131189	0.000596543	1.69057	0.093233	4.77321
79		1.51102	0.000288803	0.00150291	0.000611023	1.93672	0.199513	5.19528
80		1.61401	0.000362942	0.00127804	0.00058164	1.64695	0.090198	4.65189
81		1.09847	0.00112413	0.000823698	0.000335493	1.06146	0.108565	2.84967
82		1.15078	0.000757639	0.000165328	7.76528e-05	0.21305	0.00857928	0.610863
83		0.939427	0.000312663	0.00195612	0.000614469	2.52076	0.491268	6.08017
84		0.922488	0.000184085	0.00175657	0.000618161	2.2636	0.356133	5.71019
85		0.938672	0.000265377	0.00147386	0.000567791	1.89928	0.235899	4.97637
86		0.984761	0.000387372	0.00108049	0.00043661	1.39237	0.14686	3.72497
87		0.923407	0.000506218	0.000532283	0.000245257	0.685925	0.0337057	1.9488
88		1.05019	0.000195564	0.000894273	0.000394387	1.1524	0.0792505	3.20752
89		1.06727	0.000590262	0.000341216	0.000169109	0.439708	0.00637968	1.29409
90		0.956676	0.000299633	0.00164292	0.00061661	2.11715	0.283852	5.48571
91	Tropheus	0.801775	0.000350188	0.00251063	0.000713051	3.23532	0.727361	7.51866
92		0.85752	0.000910953	0.00144832	0.000439594	1.86637	0.383409	4.44386
93		0.858499	0.000232627	0.00117735	0.000383916	1.51719	0.277649	3.71262
94		0.821033	0.000142864	0.00100334	0.000386666	1.29296	0.160418	3.38823
95		0.897675	0.000107874	0.00105718	0.000385434	1.36233	0.197175	3.48716
96		0.959292	0.000413339	0.0006263	0.000254785	0.807081	0.0829414	2.16559
97		0.983424	0.000296271	0.000325035	0.00015077	0.418856	0.0192953	1.19381
98		0.856542	0.000472085	0.000897168	0.000334225	1.15613	0.1582	2.98623
99		1.11436	0.000428496	0.00446232	0.00111144	5.75036	1.49249	12.6

## Sheet: S04
node	description	rate	branch_length	reltime	reltime_stderr	divtime	divtime_95%_CI_MIN	divtime_95%_CI_MAX
100		1.26571	0.00148031	0.00329278	0.000521891	19.8417	11.9193	29.3489
101		1.7663	0.0033112	0.00141812	0.000353359	8.54533	3.80988	14.3539
52						42.4297	42.4297	42.4297
53	split Haplochromini/Orthochromis uvinzae	1	0.000491819	0.0065495	0.000680843	39.4661	28.36	44.54
54		1.06084	0.00180624	0.00484685	0.000534262	29.2062	19.9526	40.0823
55	split Haplochromini/Tropheini	1.00989	0.000529366	0.00432266	0.000500584	26.0476	18.25	36.0687
56	split Astatoreochomis/LV+LM+Astatotilapia	1.2928	0.00109527	0.00347546	0.000894959	20.9425	18.25	35.5638
57		1.27919	0.000938509	0.00274178	0.000688715	16.5215	7.30902	27.8254
58		1.34709	0.000888266	0.00208239	0.00054741	12.5481	5.30081	21.4578
59		1.22165	0.00186004	0.00055982	0.000168264	3.37337	1.20787	6.04987
60		1.10965	0.000152063	0.000422784	0.000143661	2.54762	0.741499	4.79001
61		1.33675	7.69874e-05	0.000365191	0.000141434	2.20057	0.461996	4.36866
62		1.34494	0.000108078	0.000479461	0.000160413	2.88915	0.866701	5.39874
63		1.33771	0.00021467	0.000318985	0.000124287	1.92215	0.39584	3.82589
64		1.48542	0.00240198	0.000465357	0.000152014	2.80416	0.879084	5.19087
65		2.39855	0.000214944	0.000375743	0.00013593	2.26416	0.574048	4.36707
66		3.04077	0.000200346	0.000309856	0.000126607	1.86714	0.324031	3.79473
67		1.30656	0.00436052	0.00013805	4.7436e-05	0.831861	0.236694	1.57108
68	Tropheini	0.78889	0.00108493	0.0029474	0.00040817	17.7605	11.2761	25.4843
69	split Lobochilotes/Petrochomis+	0.776211	0.000278156	0.00258904	0.000433238	15.6011	9.13639	23.3815
70		0.96924	0.000290866	0.00228895	0.000406905	13.7928	7.83158	20.9897
71		0.999999	0.000188975	0.00209997	0.000430734	12.654	6.59399	20.0222
72		1.15749	0.000137298	0.00198136	0.000424113	11.9393	6.03927	19.1273
73		1.05177	0.000586005	0.0014242	0.000366563	8.58194	3.70588	14.5712
74		1.09698	0.000263468	0.00118402	0.000365936	7.13469	2.45115	12.9295
75		1.27383	0.000171069	0.00184706	0.000418522	11.13	5.39161	18.1395
76		1.47718	0.000226035	0.00169404	0.000407894	10.208	4.69748	16.9572
77		1.44409	0.000226284	0.00153735	0.000420517	9.26376	3.74474	16.0598
78		1.84328	0.000415569	0.00131189	0.00041951	7.90524	2.57124	14.5132
79		1.51102	0.000288803	0.00150291	0.000412414	9.05626	3.64731	15.7177
80		1.61401	0.000362942	0.00127804	0.000410444	7.70124	2.48678	14.1622
81		1.09847	0.00112413	0.000823698	0.000242693	4.96345	1.82749	8.83643
82		1.15078	0.000757639	0.000165328	6.24748e-05	0.996236	0.225155	1.95704
83		0.939427	0.000312663	0.00195612	0.000384872	11.7872	6.31066	18.4326
84		0.922488	0.000184085	0.00175657	0.000402917	10.5848	5.07705	17.3161
85		0.938672	0.000265377	0.00147386	0.00038443	8.88118	3.78276	15.1471
86		0.984761	0.000387372	0.00108049	0.000304421	6.51083	2.54062	11.4055
87		0.923407	0.000506218	0.000532283	0.000186876	3.20744	0.871715	6.11067
88		1.05019	0.000195564	0.000894273	0.000287296	5.38872	1.73903	9.91089
89		1.06727	0.000590262	0.000341216	0.000133025	2.05611	0.422643	4.09354
90		0.956676	0.000299633	0.00164292	0.00041356	9.89995	4.37073	16.6851
91	Tropheus	0.801775	0.000350188	0.00251063	0.000432904	15.1286	8.72807	22.8438
92		0.85752	0.000910953	0.00144832	0.000288848	8.7273	4.63241	13.6994
93		0.858499	0.000232627	0.00117735	0.000262979	7.09449	3.47577	11.5118
94		0.821033	0.000142864	0.00100334	0.000285137	6.04597	2.334	10.6239
95		0.897675	0.000107874	0.00105718	0.000277498	6.37037	2.69531	10.8881
96		0.959292	0.000413339	0.0006263	0.000195257	3.77397	1.27915	6.86175
97		0.983424	0.000296271	0.000325035	0.000123124	1.9586	0.439581	3.85154
98		0.856542	0.000472085	0.000897168	0.000248469	5.40617	2.15384	9.41305
99		1.11436	0.000428496	0.00446232	0.00054849	26.8891	17.787	37.6569
