# Supplementary material for: Phylogenomics of trophically diverse cichlids disentangles processes driving adaptive radiation and repeated trophic transitions
Source: Ecol Evol. 2022 Jul 17;12(7):e9077. doi: 10.1002/ece3.9077 (PMC9288888; doi:10.1002/ece3.9077)
Supplement: Supplementary file 5 — File S3 [file ECE3-12-e9077-s004.xlsx]

## Sheet: File_S3
P1	P2	P3	Dstatistic	Z-score	p-value	f4-ratio	BBAA	ABBA	BABA
Ctenochromis	Gnathochromis	Limnotilapia	0.141463	1.43716	0.0753366	0.0369898	198	117	88
Ctenochromis	Gnathochromis	Lobochilotes	0.0218978	0.320835	0.374168	0.00441826	332	70	67
Ctenochromis	Gnathochromis	Petrochromis1	0.0374767	0.578887	0.281333	0.029833	304.197	79.9683	74.1909
Ctenochromis	Gnathochromis	Petrochromis2	0.0662824	0.661082	0.25428	0.0324859	249	92.5	81
Ctenochromis	Gnathochromis	Petrochromis3	0.10828	1.11198	0.133072	0.0310219	250.5	87	70
Ctenochromis	Gnathochromis	Pseudosimochromis	0.0344275	0.446405	0.327652	0.0335675	206.333	107.667	100.5
Ctenochromis	Gnathochromis	Simochromis	0.0361446	0.390305	0.348156	0.00811908	247	86	80
Ctenochromis	Gnathochromis	Tropheus	0.0444558	0.488231	0.312693	0.014204	427.027	58.4	53.4286
Ctenochromis	Limnotilapia	Lobochilotes	0.128205	1.66368	0.0480886	0.0291545	225	88	68
Ctenochromis	Limnotilapia	Petrochromis1	0.168986	3.19892	0.00068972	0.147573	191.115	100.224	71.2476
Ctenochromis	Limnotilapia	Petrochromis2	0.109005	1.67171	0.0472904	0.0592784	152.5	117	94
Ctenochromis	Limnotilapia	Petrochromis3	0.188917	2.00706	0.0223714	0.0662544	149	118	80.5
Pseudosimochromis	Ctenochromis	Limnotilapia	0.0837438	1.13872	0.12741	0.0240744	141.667	128.333	108.5
Ctenochromis	Limnotilapia	Simochromis	0.222222	2.117	0.0171298	0.0540541	131	110	70
Ctenochromis	Limnotilapia	Tropheus	0.0739987	1.01457	0.155154	0.0281543	321.507	70.6595	60.9226
Ctenochromis	Petrochromis1	Lobochilotes	0.0950213	1.39714	0.0811863	0.0277738	132.542	110.742	91.5226
Ctenochromis	Petrochromis2	Lobochilotes	0.10929	1.80376	0.0356345	0.0289855	184	101.5	81.5
Ctenochromis	Petrochromis3	Lobochilotes	0.130699	1.67879	0.0465967	0.0312046	167.5	93	71.5
Ctenochromis	Pseudosimochromis	Lobochilotes	0.131195	1.89754	0.0288781	0.0325145	244.833	97	74.5
Ctenochromis	Simochromis	Lobochilotes	0.195266	2.28422	0.0111794	0.0520505	146	101	68
Ctenochromis	Lobochilotes	Tropheus	0.151003	2.27978	0.0113103	0.0853078	176.174	111.645	82.3512
Ctenochromis	Petrochromis2	Petrochromis1	0.218678	5.58694	1.15551e-08	0.242499	151.34	136.774	87.6891
Petrochromis1	Petrochromis3	Ctenochromis	0.250426	3.71464	0.000101746	0.0422756	136.477	131.033	78.548
Ctenochromis	Pseudosimochromis	Petrochromis1	0.0970531	1.65545	0.0489167	0.093377	220.809	108.121	88.9909
Ctenochromis	Simochromis	Petrochromis1	0.162069	3.38657	0.000353861	0.179444	129.659	120.123	86.6167
Ctenochromis	Petrochromis1	Tropheus	0.132769	3.17455	0.000750334	0.0678294	223.232	104.377	79.9094
Petrochromis3	Petrochromis2	Ctenochromis	0.0534884	1.06602	0.143206	0.00971284	134	113.25	101.75
Ctenochromis	Pseudosimochromis	Petrochromis2	0.0197869	0.311676	0.377643	0.0105178	175.667	111.667	107.333
Simochromis	Petrochromis2	Ctenochromis	0.0776256	1.45172	0.0732904	0.0162524	120.5	118	101
Ctenochromis	Petrochromis2	Tropheus	0.0833993	1.4089	0.0794328	0.0355624	277.477	83.5298	70.6696
Ctenochromis	Pseudosimochromis	Petrochromis3	0.265088	4.81314	7.42895e-07	0.101107	160.5	138	80.1667
Petrochromis3	Simochromis	Ctenochromis	0.00584795	0.0749178	0.47014	0.000956023	121	86	85
Ctenochromis	Petrochromis3	Tropheus	0.264627	2.74179	0.00305525	0.125007	256.278	107.254	62.3673
Ctenochromis	Pseudosimochromis	Simochromis	0.0707395	1.13653	0.127868	0.0192476	163.833	111	96.3333
Ctenochromis	Pseudosimochromis	Tropheus	0.18498	2.72754	0.00319039	0.0764663	335.819	88.43	60.8214
Ctenochromis	Simochromis	Tropheus	0.261091	3.54258	0.000198115	0.130151	236.787	101.42	59.425
Gnathochromis	Limnotilapia	Lobochilotes	0.107143	1.5401	0.061768	0.0255319	258	93	75
Gnathochromis	Limnotilapia	Petrochromis1	0.131794	1.87353	0.0304977	0.123883	227.271	101.668	77.9901
Gnathochromis	Limnotilapia	Petrochromis2	0.031477	0.407928	0.341663	0.0159705	177	106.5	100
Gnathochromis	Limnotilapia	Petrochromis3	0.0997567	1.04818	0.147279	0.0372727	173.5	113	92.5
Limnotilapia	Gnathochromis	Pseudosimochromis	0.150352	2.47936	0.00658087	0.15793	160.5	149.833	110.667
Gnathochromis	Limnotilapia	Simochromis	0.186047	2.96005	0.00153793	0.0432432	154	102	70
Gnathochromis	Limnotilapia	Tropheus	0.0477977	0.650487	0.257689	0.0196893	367.19	77.156	70.1167
Gnathochromis	Petrochromis1	Lobochilotes	0.0701875	0.915178	0.180049	0.0221015	150.5	121.318	105.405
Gnathochromis	Petrochromis2	Lobochilotes	0.0808081	1.458	0.0724202	0.0222222	206.5	107	91
Gnathochromis	Petrochromis3	Lobochilotes	0.0909091	1.49944	0.06688	0.0230447	191	99	82.5
Gnathochromis	Pseudosimochromis	Lobochilotes	0.129456	1.59969	0.0548335	0.0320334	253.5	100.333	77.3333
Gnathochromis	Simochromis	Lobochilotes	0.175824	3.14208	0.000838761	0.0501567	157	107	75
Gnathochromis	Lobochilotes	Tropheus	0.123284	1.8527	0.0319624	0.071332	187.131	113.344	88.4643
Gnathochromis	Petrochromis2	Petrochromis1	0.18631	3.03054	0.00122059	0.220285	170.042	138.505	95.0002
Gnathochromis	Petrochromis3	Petrochromis1	0.23909	4.38617	5.76816e-06	0.27301	155.936	140.362	86.1942
Gnathochromis	Pseudosimochromis	Petrochromis1	0.0516631	0.718789	0.236135	0.0546489	237.997	109.571	98.8052
Gnathochromis	Simochromis	Petrochromis1	0.145215	2.27171	0.011552	0.169721	134.714	120.564	89.9889
Gnathochromis	Petrochromis1	Tropheus	0.126701	2.50318	0.00615421	0.0654755	241.376	110.74	85.8335
Petrochromis3	Petrochromis2	Gnathochromis	0.0226337	0.403128	0.343427	0.00303532	137.25	124.25	118.75
Pseudosimochromis	Gnathochromis	Petrochromis2	0.0461005	0.496899	0.30963	0.0250849	189.083	125.75	114.667
Gnathochromis	Petrochromis2	Simochromis	0.0609481	1.0217	0.153461	0.0177632	123	117.5	104
Gnathochromis	Petrochromis2	Tropheus	0.0727263	1.14753	0.125582	0.0337447	310.443	93.0798	80.4589
Gnathochromis	Pseudosimochromis	Petrochromis3	0.17101	1.8485	0.0322648	0.0664171	164.083	136.667	96.75
Simochromis	Petrochromis3	Gnathochromis	0.0809399	0.85924	0.195104	0.00972396	119	103.5	88
Gnathochromis	Petrochromis3	Tropheus	0.251807	3.7148	0.000101681	0.124546	292.787	115.427	68.9899
Gnathochromis	Pseudosimochromis	Simochromis	0.040625	0.599693	0.274355	0.0113885	167.667	111	102.333
Gnathochromis	Pseudosimochromis	Tropheus	0.162255	2.2985	0.0107665	0.07107	362.908	95.8063	69.0565
Gnathochromis	Simochromis	Tropheus	0.237905	3.62183	0.000146265	0.118588	246.238	103.036	63.4321
Petrochromis1	Limnotilapia	Lobochilotes	0.0339009	0.51716	0.302522	0.00990022	151.554	107.801	100.732
Petrochromis2	Limnotilapia	Lobochilotes	0.0273224	0.405148	0.342684	0.00703235	194	94	89
Petrochromis3	Limnotilapia	Lobochilotes	0.0294118	0.597523	0.275079	0.00707214	195	87.5	82.5
Limnotilapia	Pseudosimochromis	Lobochilotes	0.0257827	0.589767	0.277674	0.00661001	209.167	92.8333	88.1667
Limnotilapia	Simochromis	Lobochilotes	0.0980392	1.23788	0.107881	0.0240385	166	84	69
Limnotilapia	Lobochilotes	Tropheus	0.106776	1.39	0.0822638	0.0634601	205.435	108.719	87.7417
Limnotilapia	Petrochromis2	Petrochromis1	0.0867459	2.32078	0.0101494	0.10487	157.433	116.236	97.68
Limnotilapia	Petrochromis3	Petrochromis1	0.0966509	1.54157	0.0615895	0.113258	160.935	113.294	93.3242
Pseudosimochromis	Limnotilapia	Petrochromis1	0.041516	0.853371	0.196727	0.0466483	189.554	109.194	100.488
Limnotilapia	Simochromis	Petrochromis1	0.044543	0.772455	0.219922	0.047805	141.754	91.2464	83.4643
Limnotilapia	Petrochromis1	Tropheus	0.0526037	0.953972	0.170049	0.0265609	255.143	94.6058	85.15
Petrochromis3	Limnotilapia	Petrochromis2	0.00556174	0.0785248	0.468705	0.00309023	119	113	111.75
Pseudosimochromis	Limnotilapia	Petrochromis2	0.0602056	0.832227	0.202641	0.0324367	141.167	120.333	106.667
Simochromis	Limnotilapia	Petrochromis2	0.0626566	1.17539	0.11992	0.0353107	112	106	93.5
Limnotilapia	Petrochromis2	Tropheus	0.0239527	0.387748	0.349101	0.010286	302.834	77.6988	74.0637
Petrochromis3	Pseudosimochromis	Limnotilapia	0.0507143	0.648909	0.258198	0.0133559	131.25	122.583	110.75
Petrochromis3	Limnotilapia	Simochromis	0.0540541	0.865373	0.193417	0.0135685	100.5	97.5	87.5
Limnotilapia	Petrochromis3	Tropheus	0.183676	2.01418	0.0219952	0.0785515	296.661	90.597	62.4804
Pseudosimochromis	Limnotilapia	Simochromis	0.0941558	1.32982	0.0917886	0.0258007	119	112.333	93
Limnotilapia	Pseudosimochromis	Tropheus	0.123146	1.55637	0.0598103	0.0545391	319.202	88.2935	68.9317
Limnotilapia	Simochromis	Tropheus	0.191482	1.85274	0.0319595	0.079207	260.26	78.5357	53.2929
Petrochromis1	Petrochromis2	Lobochilotes	0.0022191	0.0546171	0.478222	0.000649471	178.324	107.353	106.877
Petrochromis3	Petrochromis1	Lobochilotes	0.00119694	0.0210838	0.491589	0.000307676	173.353	93.9359	93.7113
Petrochromis1	Pseudosimochromis	Lobochilotes	0.0393392	1.00642	0.157108	0.0124867	154.317	120.766	111.624
Petrochromis1	Simochromis	Lobochilotes	0.0786393	0.861751	0.194412	0.0226663	129.756	97.5	83.2833
Petrochromis1	Lobochilotes	Tropheus	0.0322976	0.487779	0.312853	0.0196267	200.529	107.388	100.668
Petrochromis3	Petrochromis2	Lobochilotes	0.00286533	0.0621624	0.475217	0.000687758	196.25	87.5	87
Petrochromis2	Pseudosimochromis	Lobochilotes	0.0373832	0.975978	0.164538	0.0109739	196	111	103
Petrochromis2	Simochromis	Lobochilotes	0.0857143	1.19619	0.11581	0.0238854	153.5	95	80
Petrochromis2	Lobochilotes	Tropheus	0.0809496	1.87214	0.0305934	0.0485967	206.964	112.681	95.8042
Petrochromis3	Pseudosimochromis	Lobochilotes	0.0616246	1.58482	0.0565035	0.0150892	225.167	94.75	83.75
Petrochromis3	Simochromis	Lobochilotes	0.0662461	0.747873	0.227268	0.0169218	164.5	84.5	74
Lobochilotes	Petrochromis3	Tropheus	0.0786803	0.957523	0.169152	0.0521291	192.296	117.54	100.393
Pseudosimochromis	Simochromis	Lobochilotes	0.063867	0.788795	0.215116	0.0194304	159.833	101.333	89.1667
Pseudosimochromis	Lobochilotes	Tropheus	0.0126238	0.262352	0.396525	0.00862734	215.146	113.806	110.968
Lobochilotes	Simochromis	Tropheus	0.0123308	0.209134	0.417172	0.00784426	186.411	92.0179	89.7762
Petrochromis2	Petrochromis3	Petrochromis1	0.0324915	0.568283	0.284921	0.0480614	157.003	124.004	116.199
Pseudosimochromis	Petrochromis2	Petrochromis1	0.10973	2.01218	0.0221006	0.147801	172.805	151.852	121.821
Simochromis	Petrochromis2	Petrochromis1	0.0548269	0.701955	0.241354	0.0733762	128.45	109.526	98.1405
Petrochromis2	Petrochromis1	Tropheus	0.0526618	1.29141	0.0982813	0.0268542	293.264	104.009	93.6023
Pseudosimochromis	Petrochromis3	Petrochromis1	0.177903	3.5041	0.000229078	0.196264	189.918	129.544	90.4133
Simochromis	Petrochromis3	Petrochromis1	0.118785	2.21376	0.0134228	0.140898	125.185	100.775	79.3754
Petrochromis1	Petrochromis3	Tropheus	0.131194	1.74642	0.040369	0.0654389	271.663	104.105	79.9571
Pseudosimochromis	Simochromis	Petrochromis1	0.0686837	1.73318	0.0415318	0.0810789	137.802	110.326	96.1451
Petrochromis1	Pseudosimochromis	Tropheus	0.0240366	0.625634	0.265778	0.0135539	264.299	110.384	105.202
Petrochromis1	Simochromis	Tropheus	0.0667249	0.951503	0.170675	0.0356564	218.111	87.6067	76.6469
Pseudosimochromis	Petrochromis3	Petrochromis2	0.0792217	1.19546	0.115954	0.0398045	157.667	129.417	110.417
Petrochromis2	Petrochromis3	Simochromis	0.0833333	0.997588	0.15924	0.0214425	114	107.25	90.75
Petrochromis2	Petrochromis3	Tropheus	0.191031	2.74368	0.00303773	0.0917591	305.91	107.145	72.7747
Pseudosimochromis	Petrochromis2	Simochromis	0.0128012	0.244265	0.403513	0.00366379	112.167	112.083	109.25
Petrochromis2	Pseudosimochromis	Tropheus	0.0761325	1.7199	0.0427257	0.0401079	311.398	109.658	94.1425
Petrochromis2	Simochromis	Tropheus	0.152308	3.30135	0.000481098	0.0745674	250.682	89.869	66.1119
Pseudosimochromis	Petrochromis3	Simochromis	0.100457	1.14352	0.126411	0.0236457	122.75	100.417	82.0833
Pseudosimochromis	Petrochromis3	Tropheus	0.102641	1.32195	0.0930921	0.0489976	322.401	94.4952	76.9028
Simochromis	Petrochromis3	Tropheus	0.0424586	0.365917	0.357214	0.0202016	243.78	73.606	67.6101
Pseudosimochromis	Simochromis	Tropheus	0.0814152	0.946486	0.17195	0.0431471	246.576	88.5962	75.2562
