# Supplementary material for: Phylogenomics of trophically diverse cichlids disentangles processes driving adaptive radiation and repeated trophic transitions
Source: Ecol Evol. 2022 Jul 17;12(7):e9077. doi: 10.1002/ece3.9077 (PMC9288888; doi:10.1002/ece3.9077)
Supplement: Supplementary file 6 — File S4 [file ECE3-12-e9077-s007.zip]

Archive with 2 entries (2 files):
- ece39077-sup-0004-FileS4A.docx
- ece39077-sup-0005-FileS4B.xlsx
