# Supplementary material for: Phylogenomics of trophically diverse cichlids disentangles processes driving adaptive radiation and repeated trophic transitions
Source: Ecol Evol. 2022 Jul 17;12(7):e9077. doi: 10.1002/ece3.9077 (PMC9288888; doi:10.1002/ece3.9077)
Supplement: Supplementary file 6 — File S4 [file ECE3-12-e9077-s007.zip › ece39077-sup-0005-FileS4B.xlsx]

## Sheet: functional gene correspondence
category	target gene	exon	lemmon locus	alternate_hit_1	alternate_hit_2	alternate_hit_3	alternate_hit_4	comment	action1	action2
color	FBXO36b	1	424
color	FBXO36b	2	425
color	FBXO36b	3	428
color	FBXO36b	4	428
jaw	dlx2	1	421
jaw	dlx2	2	422
jaw	dlx2	3	423
color	DLC	1	411
color	DLC	2	412	413
color	DLC	3	413	412
color	DLC	4	414	413
color	DLC	5	415
color	DLC	6	416
color	DLC	7	417	104
color	DLC	8	418	416
color	DLC	9	420	418
color	CSF1Ra	1	387
color	CSF1Ra	2	388
color	CSF1Ra	3	389
color	CSF1Ra	4	390
color	CSF1Ra	5	390	391
color	CSF1Ra	6	391	392
color	CSF1Ra	7	393
color	CSF1Ra	8	394	393
color	CSF1Ra	9	395	394
color	CSF1Ra	10	396	395
color	CSF1Ra	11	397	396
color	CSF1Ra	12	398	397
color	CSF1Ra	13	399	398
color	CSF1Ra	14	400	399
color	CSF1Ra	15	401	400
color	CSF1Ra	16	402	401
color	CSF1Ra	17	403	405
color	CSF1Ra	18	405	403	408	407
color	CSF1Ra	19	408	405
color	CSF1Ra	20	409
color	CSF1Ra	21	410	409
jaw	creb1	1	380
jaw	creb1	2	380
jaw	creb1	3	381
jaw	creb1	4	382	381
jaw	creb1	5	383	382
jaw	creb1	6	384
jaw	creb1	7	385	384
jaw	creb1	8	385
jaw	col6a1	1	374
jaw	col6a1	2	375
jaw	col6a1	3	376
jaw	col6a1	4	376
vision	SWS1	1	528
vision	SWS1	2	529
vision	SWS1	3	530	529
vision	SWS1	4	531	530
vision	SWS1	5	532	531
jaw	sp7	1	526
jaw	sp7	2	527
color	SOX10	1	521	522
color	SOX10	2	523
color	SOX10	3	524	523
color	SMTLb	1	517
color	SMTLb	2	518
color	SMTLb	3	519
color	SMTLb	4	520
jaw	ssh	1	514
jaw	ssh	2	515
jaw	ssh	3	516
vision	LWS	1	474
vision	LWS	2	475
vision	LWS	3	476	475
vision	LWS	4	477	476
vision	LWS	5	478	477
vision	LWS	6	479	478
jaw	fos	1	430
jaw	fos	2	431
jaw	fos	3	432	431
jaw	fos	4	433	432	360	80	223
jaw	bmp4	1	373
jaw	bmp4	2	-
vision	SWS2b	1	540	533
vision	SWS2b	2	535	533
vision	SWS2b	3	536	501
vision	SWS2b	4	538	501
vision	SWS2b	5	541
vision	SWS2a	1	533	540
vision	SWS2a	2	535	533
vision	SWS2a	3	536	535
vision	SWS2a	4	538	501
vision	SWS2a	5	539
jaw	runx2b	1	505
jaw	runx2b	2	506
jaw	runx2b	3	507
jaw	runx2b	4	508
jaw	runx2b	5	509
jaw	runx2b	6	510
jaw	runx2b	7	-
vision	RH2B	1	496	540
vision	RH2B	2	497	496
vision	RH2B	3	497
vision	RH2B	4	503	499	500	531
vision	RH2B	5	503	504	500	499
vision	RH2A.beta	1	496					check if missing in tilapia
vision	RH2A.beta	2	496	497
vision	RH2A.beta	3	497	501
vision	RH2A.beta	4	499	503	500	478	501
vision	RH2A.beta	5	499	500	504	503	479
vision	RH2A.alpha	1	496
vision	RH2A.alpha	2	497	496
vision	RH2A.alpha	3	497	501
vision	RH2A.alpha	4	499	503
vision	RH2A.alpha	5	499	500	504	503	479
color	MITFa	1	-						check if missing in tilapia
color	MITFa	2	481
color	MITFa	3	482
color	MITFa	4	483	482
color	MITFa	5	484	483
color	MITFa	6	485	484
color	MITFa	7	486	485
color	MITFa	8	487
color	KITLGa	1	-						check if missing in tilapia
color	KITLGa	2	467
color	KITLGa	3	468
color	KITLGa	4	469
color	KITLGa	5	470
color	KITLGa	6	-						check if missing in tilapia
color	KITLGa	7	471
color	KITLGa	8	472	471
color	KITLGa	9	473
color	KITa	1	448
color	KITa	2	449
color	KITa	3	450
color	KITa	4	451	450
color	KITa	5	452
color	KITa	6	453
color	KITa	7	454					matches CSF1Ra loci
color	KITa	8	455	454				matches CSF1Ra loci
color	KITa	9	456					matches CSF1Ra loci
color	KITa	10	457
color	KITa	11	458	457
color	KITa	12	459	398	397
color	KITa	13	460	459	398	399		matches CSF1Ra loci	check if missing in tilapia
color	KITa	14	461	460				matches CSF1Ra loci
color	KITa	15	462	461	463			matches CSF1Ra loci
color	KITa	16	463	462
color	KITa	17	-	403
color	KITa	18	406	405	403	407	408	only one paralog?	check if present in other taxa	check which has highest score
color	KITa	19	464	406				only one paralog?	check if present in other taxa	check which has highest score
color	KITa	20	464	465				only one paralog?	check if present in other taxa	check which has highest score
color	KITa	21	466					only one paralog?	check if present in other taxa	check which has highest score
color	KIR7.2	1	444	443				only one paralog?	check if present in other taxa	check which has highest score
color	KIR7.2	2	445					only one paralog?	check if present in other taxa	check which has highest score
color	KIR7.1	1	444	443				only one paralog?	check if present in other taxa	check which has highest score
color	KIR7.1	2	445					only one paralog?	check if present in other taxa	check which has highest score
color	HAG	1	434
color	HAG	2	435
color	HAG	3	436	435
color	HAG	4	437
color	HAG	5	438
color	HAG	6	439
color	HAG	7	440
color	HAG	8	441
color	HAG	9	442
