# Supplementary material for: Phylogenomics of trophically diverse cichlids disentangles processes driving adaptive radiation and repeated trophic transitions
Source: Ecol Evol. 2022 Jul 17;12(7):e9077. doi: 10.1002/ece3.9077 (PMC9288888; doi:10.1002/ece3.9077)
Supplement: Supplementary file 7 — File S5 [file ECE3-12-e9077-s003.xlsx]

## Sheet: Sheet1
ID	M0 dN/dS	M0 LNL	M1 LNL	%(M1.2)	M2 LNL	Gene access	Blast identity	P(M1/M0):neutral	P(M2/M1): positive	P(M3/M2): other?	M1.1 dN/dS	M1.2 dN/dS	M2.1 dN/dS	M2.2 dN/dS	M2.3 dN/dS	%(M2.2)	%(M2.3)	M1/M0	Benjamini-Hochberg significance	M2/M1	Benjamini-Hochberg significance
Result_T88_L120.M0	0.6578	-1689.8	-1543.5	0.17744	-1421.82	XP_005752105.1	PREDICTED: E3 ubiquitin-protein ligase RNF139 [Pundamilia nyererei]	9.11567e-66	1.29318e-52	6.49079e-10	0.00028	1	0	1	39.9689	0.10396	0.09994	1.35036e-65	significant	1.42245e-53	significant
Result_T88_L144.M0	0.87839	-3795.67	-3764.67	0.32512	-3693.6	XP_004556653.1	synaptopodin 2-like protein isoform X2 [Maylandia zebra]	3.41418e-15	1.36948e-31	0.155193	0	1	0	1	23.6975	0.36348	0.02415	3.41394e-15	significant	1.36928e-31	significant
Result_T88_L229.M0	0.38592	-5293.66	-5209.94	0.20581	-5153.14													2.69421e-38	significant	2.15267e-25	significant
Result_T88_L220.M0	0.3857	-4246.29	-4191.85	0.15268	-4152.81													1.72922e-25	significant	1.10211e-17	significant
Result_T88_L049.M0	0.87813	-5573.85	-5557.51	0.50272	-5528.6	XP_005915499.1	golgin subfamily A member 4 [Haplochromis burtoni]	1.0849e-08	2.78297e-13	1	0	1	0.38934	1	8.68342	0.00062	0.07731	1.08491e-08	significant	2.7833e-13	significant
Result_T88_L025.M0	0.78442	-3639.7	-3624.1	0.40117	-3599.58	XP_005915504.1	DNA mismatch repair protein Msh6 isoform X1	2.33584e-08	2.23441e-11	0.214568	0	1	0	1	13.2697	0.42196	0.02667	2.33578e-08	significant	2.24029e-11	significant
Result_T88_L042.M0	0.39467	-3048.98	-3034.63	0.26934	-3010.33													8.45562e-08	significant	2.79724e-11	significant
Result_T88_L119.M0	0.14034	-2944.48	-2917.46	0.07852	-2893.18													1.97183e-13	significant	2.85384e-11	significant
Result_T88_L018.M0	0.507	-2316.98	-2302.36	0.29105	-2278.2													6.37937e-08	significant	3.227e-11	significant
Result_T88_L217.M0	0.68046	-2665.88	-2649.03	0.32907	-2630.29													6.44749e-09	significant	7.19742e-09	significant
Result_T88_L353.M0	0.26181	-3360.47	-3339.23	0.14519	-3322.17													7.1663e-11	significant	3.88787e-08	significant
Result_T88_L023.M0	0.70636	-4417.52	-4407.57	0.48736	-4390.76	XP_014187522.1	PREDICTED: tudor domain-containing protein 6-like isoform X1 [Haplochromis burtoni]	8.18005e-06	5.00805e-08	1.30719e-305	0	1	0.45749	1	13.1525	7e-05	0.0271	8.18005e-06	significant	5.00805e-08	significant
Result_T88_L339.M0	0.15151	-4381.44	-4310.82	0.08815	-4294.46													1.42426e-32	significant	7.9023e-08	significant
Result_T88_L275.M0	0.43388	-3685.02	-3668.52	0.30163	-3652.77													9.17592e-09	significant	1.45324e-07	significant
Result_T88_L321.M0	0.67266	-3636.25	-3614.65	0.39662	-3598.91	XM_005753315.1 PREDICTED: Pundamilia nyererei ankyrin repeat domain-containing protein 34B-like (LOC102195855), mRNA												4.93137e-11	significant	1.46854e-07	significant
Result_T88_L364.M0	0.17399	-4519.86	-4489.37	0.13462	-4473.99													5.78663e-15	significant	2.0793e-07	significant
Result_T88_L306.M0	0.58819	-2771.42	-2754.21	0.36752	-2740.69	galactosylceramide sulfotransferase-like	XM_005934693.2	.M0										4.4613e-09	significant	1.33615e-06	significant
Result_T88_L233.M0	0.33745	-3036.06	-3015.08	0.21856	-3003.58													9.35988e-11	significant	1.00941e-05	significant
Result_T88_L040.M0	0.48978	-2950.49	-2936.08	0.34923	-2924.59													7.92065e-08	significant	1.02481e-05	significant
Result_T88_L118.M0	0.35025	-3553.5	-3532.01	0.22871	-3520.61													5.56279e-11	significant	1.1195e-05	significant
Result_T88_L069.M0	0.52941	-2478.37	-2463.04	0.34358	-2452.45													3.08442e-08	significant	2.5095e-05	significant
Result_T88_L251.M0	0.64919	-4336.6	-4324.97	0.44842	-4314.77													1.4155e-06	significant	3.70191e-05	significant
Result_T88_L076.M0	0.16506	-561.993	-550.854	0.10456	-540.83													2.35946e-06	significant	4.43187e-05	significant
Result_T88_L008.M0	0.34984	-1433.1	-1426.47	0.24903	-1417.47													0.000269221	significant	0.000123672	significant
Result_T88_L043.M0	0.45661	-3087.44	-3076.13	0.29546	-3067.27													1.97022e-06	significant	0.000142981	significant
Result_T88_L279.M0	0.73218	-2492.7	-2483.53	0.45987	-2474.83	macrophage-stimulating protein receptor-like isoform X2	XP_005724579.1											1.84628e-05	significant	0.000165889	significant
Result_T88_L351.M0	0.23919	-1853.84	-1839.07	0.17162	-1830.52													5.43656e-08	significant	0.000194941	significant
Result_T88_L048.M0	0.19313	-3203.01	-3190.65	0.14904	-3182.22													6.62867e-07	significant	0.000218883	significant
Result_T88_L167.M0	0.3774	-2392	-2383.26	0.24069	-2375.93													2.91665e-05	significant	0.000655374	significant
Result_T88_L179.M0	0.42491	-4726.12	-4718.43	0.36704	-4711.42													8.77239e-05	significant	0.000903745	significant
Result_T88_L114.M0	0.59202	-3213.19	-3204.31	0.43253	-3197.35	XP_004542988.1	oxygen-regulated protein 1 [Maylandia zebra]	2.49738e-05	0.000951221	0.948119	0	1	0.32428	1	6.03188	0	0.04995	2.49738e-05	significant	0.000951221	significant
Result_T88_L070.M0	0.36067	-1868.28	-1860.81	0.26634	-1854.02													0.000110766	significant	0.0011239	significant
Result_T88_L133.M0	0.4062	-1910.9	-1899.55	0.29024	-1892.88													1.89186e-06	significant	0.00127894	significant
Result_T88_L140.M0	0.22437	-2712.55	-2701.23	0.16603	-2694.83													1.9438e-06	significant	0.00166276	significant
Result_T88_L191.M0	0.51817	-3760.31	-3751.56	0.39191	-3745.19													2.88758e-05	significant	0.00170967	significant
Result_T88_L123.M0	0.50293	-2343.88	-2329.68	0.30536	-2323.46													9.91441e-08	significant	0.00198733	significant
Result_T88_L108.M0	0.49125	-1681.53	-1675.72	0.37591	-1669.63													0.000652331	significant	0.00226138	significant
Result_T88_L273.M0	0.30917	-3450.96	-3436.19	0.24246	-3430.11													5.48542e-08	significant	0.00229213	significant
Result_T88_L176.M0	0.39733	-2732.58	-2723.1	0.28278	-2717.4													1.32403e-05	significant	0.00337228	significant
Result_T88_L298.M0	0.35295	-2607.58	-2597.81	0.26478	-2592.36													9.81968e-06	significant	0.00431579	significant
Result_T88_L244.M0	0.30651	-5123.77	-5107.92	0.2377	-5102.87													1.79729e-08	significant	0.00644758	not significant
Result_T88_L180.M0	0.73867	-4582.2	-4577.64	0.57818	-4572.61	XP_005746628.1	PREDICTED: FRAS1-related extracellular matrix protein 2 isoform X2 [Pundamilia nyererei]	0.00253015	0.00651116	0	0	1	0.03959	1	7.75406	0.52649	0.02511	0.00253015	significant	0.00651116	not significant
Result_T88_L085.M0	0.28377	-3110.08	-3098.58	0.22261	-3093.57													1.61789e-06	significant	0.00667551	not significant
Result_T88_L172.M0	0.17658	-2506.93	-2494.54	0.14376	-2489.57													6.46295e-07	significant	0.00690692	not significant
Result_T88_L197.M0	0.30815	-2734.71	-2730.74	0.19502	-2725.81													0.0048428	significant	0.00726177	not significant
Result_T88_L080.M0	0.37638	-3436.59	-3430.16	0.33249	-3425.28													0.000335928	significant	0.00757029	not significant
Result_T88_L304.M0	0.14067	-2442.21	-2429.98	0.08706	-2425.1													7.57409e-07	significant	0.00757454	not significant
Result_T88_L214.M0	0.14334	-2204.77	-2191.46	0.05813	-2186.73													2.47958e-07	significant	0.00886975	not significant
Result_T88_L276.M0	0.2592	-2474.95	-2468.61	0.21524	-2464.04													0.000368702	significant	0.0103118	not significant
Result_T88_L088.M0	0.33651	-3175.66	-3164.26	0.25836	-3159.87													1.80296e-06	significant	0.0123696	not significant
Result_T88_L022.M0	0.19594	-2767.98	-2758.48	0.15812	-2754.2													1.30422e-05	significant	0.0139183	not significant
Result_T88_L328.M0	0.11721	-1652.59	-1642.16	0.09085	-1638.01													4.95499e-06	significant	0.0157123	not significant
Result_T88_L034.M0	0.22873	-3087.48	-3084.23	0.11848	-3080.13													0.0107452	significant	0.0167206	not significant
Result_T88_L243.M0	0.19454	-3757.41	-3743.13	0.159	-3739.17													9.10691e-08	significant	0.0190631	not significant
Result_T88_L340.M0	0.18099	-3811.02	-3804.34	0.13149	-3800.45													0.000257117	significant	0.0203921	not significant
Result_T88_L028.M0	0.28672	-3746.84	-3734.55	0.27334	-3730.67													7.15215e-07	significant	0.020696	not significant
Result_T88_L362.M0	0.19095	-2521.87	-2512.82	0.15868	-2509.02													2.08558e-05	significant	0.0225377	not significant
Result_T88_L326.M0	0.33109	-2596.25	-2588.02	0.2531	-2584.4													4.97011e-05	significant	0.0266782	not significant
Result_T88_L148.M0	0.15012	-2536.92	-2524.01	0.11018	-2520.47													3.74048e-07	significant	0.0288216	not significant
Result_T88_L203.M0	0.19623	-1256.63	-1249.39	0.14863	-1245.89													0.000141964	significant	0.0301914	not significant
Result_T88_L309.M0	0.21503	-2083.01	-2076.77	0.16098	-2073.28													0.000410749	significant	0.0305746	not significant
Result_T88_L081.M0	0.47316	-3316.86	-3313.84	0.45527	-3310.38													0.0139828	significant	0.0312845	not significant
Result_T88_L097.M0	0.34996	-3022.92	-3012.92	0.26698	-3009.46													7.77286e-06	significant	0.0313191	not significant
Result_T88_L105.M0	0.31994	-2682.66	-2675.05	0.24594	-2671.59													9.61927e-05	significant	0.0314552	not significant
Result_T88_L303.M0	0.31586	-1714.41	-1709.03	0.25182	-1705.61													0.00103161	significant	0.0329869	not significant
Result_T88_L343.M0	0.3262	-4649.64	-4632.22	0.26372	-4628.98													3.57658e-09	significant	0.0391793	not significant
Result_T88_L032.M0	0.18285	-3461.49	-3444.07	0.13697	-3440.89													3.57241e-09	significant	0.0416347	not significant
Result_T88_L026.M0	0.27813	-3678.16	-3661.99	0.23334	-3658.93													1.29225e-08	significant	0.0466716	not significant
Result_T88_L116.M0	0.03484	-4529.8	-4512.14	0.02024	-4509.09													2.78411e-09	significant	0.0476527	not significant
Result_T88_L187.M0	0.36139	-5699.71	-5687.28	0.30301	-5684.33													6.15925e-07	significant	0.0526345	not significant
Result_T88_L289.M0	0.23514	-2023.37	-2010.98	0.19655	-2008.07													6.44262e-07	significant	0.0540559	not significant
Result_T88_L113.M0	0.58182	-3217.13	-3209.75	0.4826	-3206.88	XP_006795216.1	PREDICTED: microtubule-associated protein futsch-like [Neolamprologus brichardi]	0.000123201	0.0563502	0.988945	0	1	0.15446	1	2.50674	0	0.19373	0.000123142	significant	0.0563695	not significant
Result_T88_L072.M0	0.4239	-4019.15	-4007.86	0.3503	-4004.99													2.03473e-06	significant	0.0567234	not significant
Result_T88_L064.M0	0.10602	-2589.53	-2580.42	0.07392	-2577.72													1.96846e-05	significant	0.0666748	not significant
Result_T88_L098.M0	0.40093	-3534.5	-3525.96	0.32594	-3523.27													3.55735e-05	significant	0.0681245	not significant
Result_T88_L039.M0	0.22012	-3549.23	-3542.02	0.20693	-3539.4													0.00014703	significant	0.0726937	not significant
Result_T88_L019.M0	0.50879	-1611.87	-1608.42	0.45272	-1605.8													0.00857176	significant	0.0731419	not significant
Result_T88_L061.M0	0.28859	-3131.49	-3125.11	0.24197	-3122.51													0.000355985	significant	0.0739465	not significant
Result_T88_L138.M0	0.21082	-3092.47	-3089.01	0.1003	-3086.45													0.00851354	significant	0.0769293	not significant
Result_T88_L280.M0	0.15885	-1578.12	-1574.2	0.13071	-1571.66													0.00513789	significant	0.0787917	not significant
Result_T88_L099.M0	0.73897	-3941.83	-3938.5	0.61772	-3936.01	XP_004540181.2	titin [Maylandia zebra]	0.00982544	0.0834629	1	0	1	0.28336	1	3.12512	0.04262	0.16403	0.00982998	significant	0.083165	not significant
Result_T88_L234.M0	0.21168	-2746.61	-2730.38	0.17131	-2727.95													1.21007e-08	significant	0.0883673	not significant
Result_T88_L013.M0	0.10862	-1923.43	-1910.19	0.08485	-1907.78													2.65531e-07	significant	0.0903528	not significant
Result_T88_L033.M0	0.34906	-3656.65	-3645.68	0.30506	-3643.32													2.82178e-06	significant	0.0941899	not significant
Result_T88_L135.M0	0.23818	-3054.42	-3046.69	0.20437	-3044.36													8.48578e-05	significant	0.0972947	not significant
Result_T88_L317.M0	0.07009	-1411.73	-1404	0.0523	-1401.68													8.44599e-05	significant	0.0979206	not significant
Result_T88_L228.M0	0.24015	-3345.65	-3338.65	0.17304	-3336.34													0.000182234	significant	0.0988118	not significant
Result_T88_L178.M0	0.24581	-4401.71	-4390.42	0.21415	-4388.14													2.01832e-06	significant	0.102763	not significant
Result_T88_L103.M0	0.28002	-2628.89	-2621.12	0.23028	-2618.93													8.0577e-05	significant	0.112083	not significant
Result_T88_L286.M0	0.18521	-1717.74	-1700.21	0.13981	-1698.02													3.19046e-09	significant	0.11214	not significant
Result_T88_L143.M0	0.30249	-3537.41	-3528.31	0.25122	-3526.18													2.0077e-05	significant	0.118392	not significant
Result_T88_L352.M0	0.29794	-1914.19	-1905.57	0.24371	-1903.46													3.29084e-05	significant	0.121904	not significant
Result_T88_L110.M0	0.24984	-2507.16	-2503.65	0.16721	-2501.57													0.00801941	significant	0.125241	not significant
Result_T88_L161.M0	0.39726	-1799.87	-1795.49	0.30529	-1793.42													0.00309735	significant	0.1264	not significant
Result_T88_L350.M0	0.12039	-1576.03	-1565.57	0.08881	-1563.54													4.81666e-06	significant	0.131508	not significant
Result_T88_L324.M0	0.25109	-2390.27	-2385.05	0.20418	-2383.11													0.00124149	significant	0.143743	not significant
Result_T88_L107.M0	0.11462	-3301.6	-3293.45	0.0881	-3291.54													5.44912e-05	significant	0.147243	not significant
Result_T88_L271.M0	0.13504	-1513.75	-1505.81	0.09353	-1503.9													6.75453e-05	significant	0.148322	not significant
Result_T88_L297.M0	0.4084	-3078.47	-3073.94	0.34791	-3072.06													0.00261898	significant	0.152266	not significant
Result_T88_L206.M0	0.30374	-2780.09	-2773.74	0.25119	-2771.89													0.000365714	significant	0.156845	not significant
Result_T88_L001.M0	0.16384	-2928.33	-2920.88	0.14568	-2919.03													0.000112495	significant	0.157552	not significant
Result_T88_L219.M0	0.34072	-3984.15	-3975.64	0.2929	-3973.85													3.68984e-05	significant	0.166953	not significant
Result_T88_L169.M0	0.09372	-3127.98	-3124.3	0.07044	-3122.58													0.00667573	significant	0.178775	not significant
Result_T88_L067.M0	0.42222	-4686.62	-4680.95	0.39584	-4679.24													0.000758776	significant	0.181524	not significant
Result_T88_L037.M0	0.45128	-4266.73	-4262.01	0.41405	-4260.41													0.00212699	significant	0.201188	not significant
Result_T88_L224.M0	0.3955	-1744.91	-1741.99	0.33924	-1740.39													0.0156674	significant	0.202464	not significant
Result_T88_L094.M0	0.37615	-622.251	-616.823	0.26801	-615.23													0.000984689	significant	0.203388	not significant
Result_T88_L296.M0	0.09175	-1965.43	-1957.95	0.07997	-1956.53													0.000110129	significant	0.242387	not significant
Result_T88_L223.M0	0.17797	-1854.92	-1847.08	0.14077	-1845.74													7.48789e-05	significant	0.261268	not significant
Result_T88_L302.M0	0.14563	-5367.44	-5361.06	0.13183	-5359.75													0.000356433	significant	0.268678	not significant
Result_T88_L083.M0	0.25856	-3110.72	-3108.11	0.23725	-3106.8													0.0221916	significant	0.269953	not significant
Result_T88_L128.M0	0.24572	-4067.11	-4057.48	0.21805	-4056.2													1.13565e-05	significant	0.278137	not significant
Result_T88_L260.M0	0.07748	-3014.85	-3007.75	0.06891	-3006.48													0.000163592	significant	0.28254	not significant
Result_T88_L245.M0	0.23242	-4486.02	-4475.25	0.19516	-4474.02													3.46731e-06	significant	0.291219	not significant
Result_T88_L111.M0	0.3288	-2506.21	-2503.28	0.27888	-2502.09													0.015387	significant	0.304299	not significant
Result_T88_L342.M0	0.20542	-4791.54	-4786.61	0.20671	-4785.47													0.00168415	significant	0.319519	not significant
Result_T88_L294.M0	0.24447	-1356.45	-1352.49	0.18385	-1351.36													0.00486337	significant	0.324006	not significant
Result_T88_L168.M0	0.11524	-3268.77	-3262.79	0.09921	-3261.67													0.000546614	significant	0.32412	not significant
Result_T88_L066.M0	0.16249	-4741.89	-4731.72	0.14715	-4730.6													6.4935e-06	significant	0.326991	not significant
Result_T88_L106.M0	0.07479	-2959.98	-2955	0.06224	-2953.91													0.001611	significant	0.334883	not significant
Result_T88_L071.M0	0.17138	-3157.15	-3151.04	0.14668	-3149.99													0.00047327	significant	0.34997	not significant
Result_T88_L241.M0	0.36807	-1169.05	-1166.36	0.32062	-1165.32													0.0203456	significant	0.352543	not significant
Result_T88_L248.M0	0.33025	-4538.51	-4529.19	0.29747	-4528.15													1.58152e-05	significant	0.353665	not significant
Result_T88_L177.M0	0.30682	-2457.25	-2451.12	0.27823	-2450.09													0.000464613	significant	0.356214	not significant
Result_T88_L226.M0	0.22547	-5152.83	-5143.38	0.21624	-5142.37													1.37477e-05	significant	0.364657	not significant
Result_T88_L139.M0	0.25558	-2508.62	-2505.08	0.21977	-2504.12													0.00785327	significant	0.379503	not significant
Result_T88_L024.M0	0.44694	-2822.47	-2819.8	0.39566	-2818.83													0.0207494	significant	0.380312	not significant
Result_T88_L288.M0	0.56358	-1872.57	-1870.07	0.48418	-1869.11													0.0253655	significant	0.382436	not significant
Result_T88_L077.M0	0.11587	-2361.61	-2358.7	0.06768	-2357.77													0.0158019	significant	0.39553	not significant
Result_T88_L125.M0	0.37435	-2343.9	-2341.24	0.34119	-2340.36													0.0210486	significant	0.414552	not significant
Result_T88_L192.M0	0.11395	-2366.95	-2364.04	0.06562	-2363.16													0.0158523	significant	0.415875	not significant
Result_T88_L338.M0	0.04587	-742.737	-736.547	0.03016	-735.673													0.000433892	significant	0.417392	not significant
Result_T88_L201.M0	0.06061	-1695.81	-1689.06	0.05618	-1688.19													0.000238739	significant	0.41928	not significant
Result_T88_L366.M0	0.12435	-5857.4	-5688.65	0.13466	-5687.82													2.24314e-75	significant	0.436442	not significant
Result_T88_L014.M0	0.12356	-1874.65	-1868.98	0.1063	-1868.15													0.000755284	significant	0.439466	not significant
Result_T88_L209.M0	0.20384	-877.729	-871.694	0.16589	-870.886													0.000512141	significant	0.44602	not significant
Result_T88_L093.M0	0.15192	-780.174	-776.508	0.10768	-775.709													0.00677112	significant	0.449765	not significant
Result_T88_L205.M0	0.23598	-3138.7	-3135.1	0.20959	-3134.34													0.00726786	significant	0.468601	not significant
Result_T88_L323.M0	0.18135	-2757.69	-2754.09	0.17173	-2753.33													0.00726694	significant	0.46906	not significant
Result_T88_L058.M0	0.31707	-6805.88	-6794.6	0.29896	-6793.87													2.02641e-06	significant	0.481806	not significant
Result_T88_L250.M0	0.19205	-3564.94	-3560.85	0.17161	-3560.15													0.00423083	significant	0.499071	not significant
Result_T88_L150.M0	0.37107	-3093.09	-3089.54	0.35748	-3088.88													0.00768888	significant	0.516428	not significant
Result_T88_L199.M0	0.40112	-2497.86	-2495.18	0.35277	-2494.55													0.0206463	significant	0.532925	not significant
Result_T88_L365.M0	0.38283	-4341.42	-4338.11	0.353	-4337.48													0.0100781	significant	0.533912	not significant
Result_T88_L293.M0	0.11292	-3585.75	-3580.68	0.10831	-3580.09													0.00143988	significant	0.553187	not significant
Result_T88_L047.M0	0.09014	-4111.91	-4103.77	0.08383	-4103.2													5.4862e-05	significant	0.566094	not significant
Result_T88_L165.M0	0.26707	-3833.53	-3827.97	0.25162	-3827.41													0.000848606	significant	0.572017	not significant
Result_T88_L079.M0	0.1168	-3047.2	-3043.86	0.06158	-3043.32													0.00976087	significant	0.58222	not significant
Result_T88_L031.M0	0.21147	-2994.89	-2986.06	0.19371	-2985.52													2.65564e-05	significant	0.583551	not significant
Result_T88_L316.M0	0.06943	-2344.63	-2337.56	0.06001	-2337.04													0.000169278	significant	0.598022	not significant
Result_T88_L305.M0	0.32011	-1434.92	-1431.53	0.27591	-1431.02													0.00920282	significant	0.5985	not significant
Result_T88_L290.M0	0.27825	-2038.09	-2034.23	0.25026	-2033.73													0.0054968	significant	0.603404	not significant
Result_T88_L211.M0	0.02204	-3156.54	-3152.95	0.02127	-3152.45													0.00735637	significant	0.607654	not significant
Result_T88_L052.M0	0.3878	-4226.56	-4223.98	0.36052	-4223.51													0.0230717	significant	0.625507	not significant
Result_T88_L207.M0	0.15624	-3811.54	-3805.73	0.14431	-3805.28													0.000648252	significant	0.637981	not significant
Result_T88_L196.M0	0.21046	-3311.11	-3299.98	0.20943	-3299.57													2.38585e-06	significant	0.662552	not significant
Result_T88_L101.M0	0.25773	-1970.2	-1965.25	0.24158	-1964.85													0.00165005	significant	0.675843	not significant
Result_T88_L200.M0	0.2202	-3108.78	-3102.27	0.20602	-3101.89													0.000306687	significant	0.68816	not significant
Result_T88_L216.M0	0.14598	-1268.72	-1262.41	0.12763	-1262.05													0.000382012	significant	0.697491	not significant
Result_T88_L227.M0	0.29908	-2866.33	-2863.73	0.278	-2863.37													0.0226722	significant	0.700538	not significant
Result_T88_L078.M0	0.29505	-3245.55	-3241.28	0.28449	-3240.95													0.00347125	significant	0.717056	not significant
Result_T88_L171.M0	0.19192	-1779.27	-1776.64	0.17748	-1776.32													0.0217662	significant	0.729394	not significant
Result_T88_L181.M0	0.25509	-3689.16	-3685.11	0.23716	-3684.8													0.00442814	significant	0.730491	not significant
Result_T88_L011.M0	0.2257	-3824.76	-3820.53	0.22255	-3820.22													0.00362016	significant	0.733408	not significant
Result_T88_L235.M0	0.24428	-2056.36	-2052.7	0.23241	-2052.4													0.00684068	significant	0.736249	not significant
Result_T88_L185.M0	0.19434	-3906.26	-3902.85	0.15659	-3902.55													0.00903173	significant	0.739723	not significant
Result_T88_L073.M0	0.46169	-4280.43	-4277.09	0.43758	-4276.8													0.00976811	significant	0.745052	not significant
Result_T88_L287.M0	0.34292	-2315.08	-2311.67	0.32088	-2311.4													0.00896955	significant	0.765181	not significant
Result_T88_L322.M0	0.11236	-2652.53	-2649.01	0.10768	-2648.79													0.00799047	significant	0.798433	not significant
Result_T88_L346.M0	0.06987	-3503.2	-3498.18	0.04689	-3497.96													0.00153348	significant	0.799377	not significant
Result_T88_L021.M0	0.05897	-2344.76	-2342.26	0.05696	-2342.05													0.0254033	significant	0.805436	not significant
Result_T88_L004.M0	0.18585	-2717.08	-2713.41	0.17272	-2713.19													0.00672136	significant	0.805598	not significant
Result_T88_L204.M0	0.0936	-3116.6	-3112.75	0.08509	-3112.54													0.00552496	significant	0.810561	not significant
Result_T88_L055.M0	0.31988	-6683	-6675.74	0.31375	-6675.53													0.000139159	significant	0.811185	not significant
Result_T88_L054.M0	0.22383	-3210.79	-3206.73	0.21707	-3206.53													0.00438337	significant	0.817209	not significant
Result_T88_L292.M0	0.13675	-3809.62	-3802.97	0.1197	-3802.8													0.000265278	significant	0.838351	not significant
Result_T88_L291.M0	0.06824	-4274.76	-4268.29	0.06522	-4268.12													0.000323165	significant	0.843764	not significant
Result_T88_L050.M0	0.09688	-2059.3	-2053.7	0.09593	-2053.53													0.000816663	significant	0.845388	not significant
Result_T88_L307.M0	0.15843	-2023.12	-2019.95	0.15842	-2019.79													0.0116992	significant	0.855909	not significant
Result_T88_L170.M0	0.46052	-2560.07	-2557.39	0.44155	-2557.25													0.0205498	significant	0.874063	not significant
Result_T88_L102.M0	0.17136	-1447.85	-1445.23	0.16358	-1445.1													0.0221044	significant	0.87523	not significant
Result_T88_L225.M0	0.27501	-3909.01	-3903.7	0.26614	-3903.59													0.00112253	significant	0.89178	not significant
Result_T88_L015.M0	0.13027	-1932.59	-1929.88	0.06848	-1929.77													0.0199432	significant	0.896305	not significant
Result_T88_L269.M0	0.04394	-2210.06	-2204.83	0.04183	-2204.74													0.0012237	significant	0.912507	not significant
Result_T88_L347.M0	0.10942	-2319.66	-2316.4	0.10517	-2316.34													0.010692	significant	0.939826	not significant
Result_T88_L358.M0	0.07388	-1377.72	-1373.61	0.06805	-1373.56													0.00417408	significant	0.943569	not significant
Result_T88_L041.M0	0.20095	-4135.86	-4131.84	0.20529	-4131.79													0.00456916	significant	0.949012	not significant
Result_T88_L035.M0	0.12007	-3258.48	-3253.78	0.12921	-3253.76													0.00217926	significant	0.976983	not significant
Result_T88_L308.M0	0.1927	-2373.73	-2366.76	0.18692	-2366.75													0.000189496	significant	0.98934	not significant
Result_T88_L212.M0	0.12402	-2913.63	-2908.13	0.131	-2908.13													0.000910314	significant	0.993888	not significant
Result_T88_L231.M0	0.103	-3757.97	-3754.87	0.1018	-3754.87													0.012677	significant	0.998322	not significant
Result_T88_L355.M0	0.11772	-1828.86	-1823.26	0.10796	-1823.26													0.00082489	significant	0.999974	not significant
Result_T88_L333.M0	0.16628	-1772.12	-1767.89	0.17624	-1767.89													0.00363984	significant	0.999999	not significant
Result_T88_L253.M0	0.08353	-2516.19	-2511.21	0.08659	-2511.21													0.00159959	significant	1	not significant
Result_T88_L175.M0	0.14318	-2577.41	-2573.06	0.13425	-2573.06													0.0031929	significant	1	not significant
Result_T88_L188.M0	0.05908	-3209.21	-3205.12	0.02901	-3205.12													0.0042542	significant	1	not significant
Result_T88_L348.M0	0.09155	-2907.28	-2904.5	0.09486	-2904.5													0.0183499	significant	1	not significant
Result_T88_L341.M0	0.2168	-5257.97	-5251.91	0.18743	-5251.91													0.000496217	significant	1	not significant
Result_T88_L277.M0	0.05208	-2470.26	-2464.74	0.04713	-2464.91													0.000886895	significant	1	not significant
Result_T88_L100.M0	0.09808	-3579.3	-3575.65	0.09741	-3575.66													0.00691806	significant	1	not significant
Result_T88_L164.M0	0.19903	-4881.58	-4878.22	0.18739	-4878.22													0.00961029	significant	1	not significant
Result_T88_L127.M0	0.09298	-4240.48	-4237.48	0.09468	-4237.48													0.0144331	significant	1	not significant
Result_T88_L082.M0	0.16032	-4375.93	-4373.01	0.12815	-4373													0.0156216	significant	1	not significant
Result_T88_L027.M0	0.08634	-2946.47	-2943.72	0.08529	-2943.72													0.0189673	significant	1	not significant
Result_T88_L335.M0	0.32024	-2851.19	-2848.5	0.31567	-2848.5													0.0204109	significant	1	not significant
Result_T88_L232.M0	0.11811	-3451.8	-3449.13	0.11809	-3449.21													0.0209171	significant	1	not significant
Result_T88_L327.M0	0.04004	-1430.26	-1427.74	0.04046	-1427.74													0.0246135	significant	1	not significant
Result_T88_L051.M0	0.16866	-4288.02	-4288.02	0	-4280.34													1	not significant	0.000462784	significant
Result_T88_L274.M0	0.06539	-1150.12	-1156.29	0.03441	-1149.41													1	not significant	0.00102976	significant
Result_T88_L117.M0	2.33682	-428.101	-428.81	0.99999	-425.165	>XM_026179511.1:216-1127 PREDICTED: Astatotilapia calliptera protein phosphatase 1 regulatory subunit 42 (ppp1r42), mRNA	Evidence of positive selection in codon 11.											1	not significant	0.026147	not significant
Result_T88_L367.M0	0.40925	-1411.22	-1409.22	0.26963	-1406.55	XM_013912956.1:139-2001 PREDICTED: Pundamilia nyererei retinol binding protein 3, interstitial (rbp3), transcript variant X1, mRNA												0.0457167	not significant	0.0690681	not significant
Result_T88_L239.M0	0.43872	-1663.22	-1661.33	0.3291	-1658.95													0.0515637	not significant	0.0929373	not significant
Result_T88_L030.M0	0.26122	-2270.56	-2269.47	0.25163	-2267.22													0.140426	not significant	0.105774	not significant
Result_T88_L166.M0	0.33868	-2532.44	-2530.15	0.3007	-2528.7													0.0326918	not significant	0.233214	not significant
Result_T88_L016.M0	0.12367	-2472.79	-2471.65		-2470.6													0.130821	not significant	0.351923	not significant
Result_T88_L131.M0	0.41358	-1697.51	-1695.73	0.38426	-1694.9													0.0590512	not significant	0.439056	not significant
Result_T88_L247.M0	0.24904	-4603.69	-4604.25	0	-4603.69													1	not significant	0.570673	not significant
Result_T88_L122.M0	0.31246	-3201.82	-3200.13	0.32974	-3199.57													0.0660033	not significant	0.571611	not significant
Result_T88_L190.M0	0.39739	-4051.72	-4051.35	0.1343	-4050.86													0.387762	not significant	0.614712	not significant
Result_T88_L312.M0	0.37656	-2448.39	-2446.98	0.25481	-2446.5													0.0932609	not significant	0.618279	not significant
Result_T88_L313.M0	0.0784	-2845.6	-2844.75	0.03052	-2844.27													0.192456	not significant	0.620914	not significant
Result_T88_L145.M0	0.24476	-962.805	-961.521	0.20241	-961.071													0.10906	not significant	0.637286	not significant
Result_T88_L194.M0	0.43465	-2321.96	-2320.28	0.41953	-2319.86													0.0671701	not significant	0.652623	not significant
Result_T88_L360.M0	0.10354	-2035.97	-2033.89	0.10432	-2033.53													0.0416096	not significant	0.696506	not significant
Result_T88_L065.M0	0.23976	-1626.51	-1626.13	0.14635	-1625.81													0.377555	not significant	0.733366	not significant
Result_T88_L036.M0	0.1206	-3048.93	-3048.93	1e-05	-3048.63													1	not significant	0.739048	not significant
Result_T88_L132.M0	0.08323	-1570.41	-1568.29	0.08467	-1568													0.0394574	not significant	0.747004	not significant
Result_T88_L221.M0	0.33236	-3015.44	-3013.27	0.31434	-3013.03													0.0374253	not significant	0.786651	not significant
Result_T88_L010.M0	0.2732	-3829.97	-3828.31	0.26284	-3828.1													0.0683634	not significant	0.812019	not significant
Result_T88_L284.M0	0.10435	-1706.32	-1705.09	0.08359	-1704.9													0.116296	not significant	0.828054	not significant
Result_T88_L142.M0	0.20625	-4278.71	-4277.37	0.22265	-4277.19													0.101616	not significant	0.829635	not significant
Result_T88_L126.M0	0.22337	-768.497	-767.382	0.20567	-767.278													0.135299	not significant	0.901181	not significant
Result_T88_L299.M0	1.63238	-1074.99	-1075.1	0.99999	-1074.99	protein turtle homolog B-like [Haplochromis burtoni]	XP_005943426.2											1	not significant	0.901579	not significant
Result_T88_L137.M0	0.22086	-3533.34	-3532.32	0.10303	-3532.25													0.153123	not significant	0.924911	not significant
Result_T88_L267.M0	0.06799	-651.32	-649.124	0.06334	-649.071													0.0361074	not significant	0.94806	not significant
Result_T88_L266.M0	0.10924	-985.399	-983.705	0.10992	-983.657													0.0656871	not significant	0.95265	not significant
Result_T88_L240.M0	0.30698	-4570.25	-4569.21	0.31394	-4569.17													0.149656	not significant	0.956567	not significant
Result_T88_L230.M0	0.21505	-3174.51	-3172.67	0.21252	-3172.65													0.054864	not significant	0.974496	not significant
Result_T88_L059.M0	0.17475	-4239.03	-4236.89	0.17174	-4236.88													0.0387462	not significant	0.983576	not significant
Result_T88_L134.M0	0.11969	-1323.98	-1322.51	0.11441	-1322.5													0.0868838	not significant	0.98475	not significant
Result_T88_L006.M0	0.14713	-3934.66	-3932.51	0.14333	-3932.49													0.0377268	not significant	0.986486	not significant
Result_T88_L320.M0	0.44973	-2695.86	-2695.85	0.07082	-2695.84													0.918175	not significant	0.993023	not significant
Result_T88_L184.M0	0.0817	-2743.99	-2742.23	0.08424	-2742.22													0.0604902	not significant	0.993916	not significant
Result_T88_L281.M0	0.07765	-1582.01	-1580.2	0.07391	-1580.2													0.0573158	not significant	0.994188	not significant
Result_T88_L012.M0	0.14874	-2048.04	-2046.84		-2046.84													0.121261	not significant	0.994935	not significant
Result_T88_L255.M0	0.08975	-2461.65	-2459.49	0.0782	-2459.48													0.0375306	not significant	0.996791	not significant
Result_T88_L272.M0	0.19309	-1994.96	-1993.1	0.19135	-1993.09													0.0532745	not significant	0.997463	not significant
Result_T88_L222.M0	0.12968	-4044.2	-4044.05	0.02104	-4044.05													0.582598	not significant	0.997628	not significant
Result_T88_L336.M0	0.11522	-1864.59	-1862.43	0.10883	-1862.43													0.0374302	not significant	0.999087	not significant
Result_T88_L256.M0	0.0001	-1735.38	-1735.37	0	-1735.37													0.900463	not significant	0.999244	not significant
Result_T88_L301.M0	0.08343	-2275.28	-2275.28	0	-2275.28													0.99382	not significant	0.9993	not significant
Result_T88_L084.M0	0.21982	-2876.73	-2875.15	0.21935	-2875.14													0.0749039	not significant	0.999366	not significant
Result_T88_L186.M0	0.00839	-2551.56	-2551.56	1e-05	-2551.56													1	not significant	0.999511	not significant
Result_T88_L174.M0	0.13541	-3862.84	-3862.84	0	-3862.84													1	not significant	0.999516	not significant
Result_T88_L344.M0	0.08257	-3188.74	-3187.39	0.07264	-3187.39													0.0999687	not significant	0.999534	not significant
Result_T88_L056.M0	0.04298	-2180.57	-2180.57	0	-2180.57													0.991942	not significant	0.9997	not significant
Result_T88_L153.M0	0.23444	-1948.39	-1948.39		-1948.39													1	not significant	0.999707	not significant
Result_T88_L331.M0	0.01912	-2340.05	-2340.04	0	-2340.04													0.881959	not significant	0.999747	not significant
Result_T88_L044.M0	0.03195	-2243.18	-2243.18	1e-05	-2243.18													1	not significant	0.999781	not significant
Result_T88_L300.M0	0.03352	-1690.24	-1690.24		-1690.24													1	not significant	0.999785	not significant
Result_T88_L345.M0	0.06963	-1853.78	-1853.78		-1853.78													1	not significant	0.999787	not significant
Result_T88_L091.M0	0.14201	-3258.3	-3256.55	0.11301	-3256.55													0.0613584	not significant	0.99981	not significant
Result_T88_L060.M0	0.06221	-3066.35	-3066.35		-3066.35													1	not significant	0.999818	not significant
Result_T88_L136.M0	0.1195	-2775.15	-2775.15		-2775.15													1	not significant	0.999828	not significant
Result_T88_L092.M0	0.02188	-834.405	-834.405	0	-834.405													1	not significant	0.999855	not significant
Result_T88_L252.M0	0.05384	-2807.16	-2807.16	0	-2807.16													1	not significant	0.999865	not significant
Result_T88_L158.M0	0.06689	-855.506	-855.506		-855.506													1	not significant	0.999889	not significant
Result_T88_L378.M0	0.0001	-242.93	-242.929	0	-242.929													0.962184	not significant	0.99989	not significant
Result_T88_L283.M0	0.03034	-1291.24	-1291.24	0	-1291.24													1	not significant	0.999891	not significant
Result_T88_L261.M0	0.02534	-1239.37	-1239.37		-1239.37													1	not significant	0.999899	not significant
Result_T88_L330.M0	0.05553	-1382.2	-1382.2		-1382.2													1	not significant	0.999903	not significant
Result_T88_L295.M0	0.24168	-3569.81	-3569.81	0	-3569.81													0.973303	not significant	0.999903	not significant
Result_T88_L003.M0	0.04212	-1313.57	-1313.87	0	-1313.87													1	not significant	0.999904	not significant
Result_T88_L285.M0	0.08687	-1563.39	-1563.39		-1563.39													1	not significant	0.999912	not significant
Result_T88_L063.M0	0.02651	-2393.36	-2393.36		-2393.36													1	not significant	0.999917	not significant
Result_T88_L210.M0	0.21877	-4832	-4831.26	0.13697	-4831.26													0.222693	not significant	0.999919	not significant
Result_T88_L208.M0	0.02809	-1003.84	-1002.71	1e-05	-1002.71													0.133425	not significant	0.99992	not significant
Result_T88_L086.M0	0.12432	-1255.38	-1255.38	1e-05	-1255.38													1	not significant	0.999927	not significant
Result_T88_L147.M0	0.07055	-2055.4	-2055.4		-2055.4													1	not significant	0.999927	not significant
Result_T88_L259.M0	0.05969	-1936.25	-1936.25	0	-1936.25	PREDICTED: EMILIN-2 [Pundamilia nyererei]	XP_005738880.1											1	not significant	0.999927	not significant
Result_T88_L115.M0	0.19438	-2552.98	-2552.55	0.08502	-2552.55													0.353221	not significant	0.999931	not significant
Result_T88_L183.M0	0.21143	-1601.14	-1600.38	0.14209	-1600.38													0.216955	not significant	0.999931	not significant
Result_T88_L045.M0	0.08208	-1984.53	-1984.53	1e-05	-1984.53													1	not significant	0.999936	not significant
Result_T88_L154.M0	0.03578	-782.231	-782.231		-782.231													1	not significant	0.999945	not significant
Result_T88_L237.M0	0.17801	-1545.94	-1545.94		-1545.94													1	not significant	0.999948	not significant
Result_T88_L315.M0	0.14254	-1580.79	-1580.79	0	-1580.79													1	not significant	0.99995	not significant
Result_T88_L202.M0	0.16469	-1996.6	-1996.6		-1996.6													0.926534	not significant	0.999952	not significant
Result_T88_L159.M0	0.09485	-1591.14	-1591.14		-1591.14													1	not significant	0.999957	not significant
Result_T88_L278.M0	0.10035	-1910.53	-1910.53	0	-1910.53													1	not significant	0.999962	not significant
Result_T88_L310.M0	0.21049	-1967.01	-1967.01	0	-1967.01													1	not significant	0.999963	not significant
Result_T88_L104.M0	0.23592	-1821.09	-1821.09	1e-05	-1821.09													1	not significant	0.999965	not significant
Result_T88_L087.M0	0.11338	-3243.8	-3243.8	1e-05	-3243.8													1	not significant	0.999967	not significant
Result_T88_L257.M0	0.06023	-1728.92	-1727.33	0.054	-1727.33													0.0746224	not significant	0.999972	not significant
Result_T88_L007.M0	0.14181	-1330.18	-1330.18	1e-05	-1330.18													1	not significant	0.999973	not significant
Result_T88_L002.M0	0.16945	-2339.38	-2338.87	0.10268	-2338.87													0.312302	not significant	0.999978	not significant
Result_T88_L112.M0	0.66797	-1155.87	-1155.87	0	-1155.87	XP_006797497.1	PREDICTED: pro-neuregulin-1, membrane-bound isoform-like [Neolamprologus brichardi]	1	0.999978	0.155193	0.66798	1	0.668	1	1	0	0	1	not significant	0.999978	not significant
Result_T88_L268.M0	0.02415	-1031.42	-1031.43	0	-1031.43													1	not significant	0.99998	not significant
Result_T88_L282.M0	0.12771	-1383.58	-1383.58		-1383.58													1	not significant	0.999981	not significant
Result_T88_L265.M0	0.07439	-791.955	-791.956	0	-791.956													1	not significant	0.999983	not significant
Result_T88_L246.M0	0.21678	-3880.86	-3880.38	0.09926	-3880.38													0.329266	not significant	0.999986	not significant
Result_T88_L377.M0	0.26583	-364.755	-364.755	0	-364.755													1	not significant	0.99999	not significant
Result_T88_L361.M0	0.05025	-2058.31	-2057.09	0.03431	-2057.09													0.11763	not significant	0.999997	not significant
Result_T88_L359.M0	0.12024	-1194.11	-1193.08	0.10698	-1193.08													0.150567	not significant	0.999998	not significant
Result_T88_L189.M0	0.19974	-1022.06	-1021.32	0.2063	-1021.32													0.223757	not significant	0.999998	not significant
Result_T88_L329.M0	0.03296	-1348.93	-1348.93		-1348.93													1	not significant	0.999998	not significant
Result_T88_L311.M0	0.12605	-2076.19	-2075.74	0.05677	-2075.74													0.338661	not significant	0.999998	not significant
Result_T88_L215.M0	0.16151	-1576.58	-1575.83	0.14047	-1575.83													0.219499	not significant	0.999999	not significant
Result_T88_L155.M0	0.41605	-304.826	-304.826		-304.826													1	not significant	0.999999	not significant
Result_T88_L173.M0	0.25277	-1493.52	-1492.46	0.24502	-1492.46													0.145821	not significant	0.999999	not significant
Result_T88_L218.M0	0.11794	-2518.02	-2516.62	0.07174	-2516.62													0.0949721	not significant	1	not significant
Result_T88_L363.M0	0.19071	-4973.81	-4972.86	0.08949	-4972.86													0.168083	not significant	1	not significant
Result_T88_L349.M0	0.06566	-1976.08	-1975.2	0.02806	-1975.2													0.183752	not significant	1	not significant
Result_T88_L020.M0	0.05263	-2702.84	-2701.97	0.0266	-2701.97													0.187063	not significant	1	not significant
Result_T88_L068.M0	0.178	-2947.74	-2947.19	0.11481	-2947.19													0.293097	not significant	1	not significant
Result_T88_L156.M0	0.07694	-3789.75	-3789.35	0.02062	-3789.35													0.371955	not significant	1	not significant
Result_T88_L053.M0	0.214	-1446.4	-1446.1		-1446.1													0.437438	not significant	1	not significant
Result_T88_L236.M0	0.18522	-4930.61	-4930.6		-4930.6													0.892281	not significant	1	not significant
Result_T88_L057.M0	0.07523	-2040.95	-2040.94	0	-2040.94													0.966765	not significant	1	not significant
Result_T88_L319.M0	0.04364	-1569.66	-1569.66	0	-1569.66													0.971393	not significant	1	not significant
Result_T88_L318.M0	0.03415	-1306.1	-1306.1	0	-1306.1													0.978415	not significant	1	not significant
Result_T88_L314.M0	0.17601	-2588	-2588	0	-2588													0.980199	not significant	1	not significant
Result_T88_L356.M0	0.07251	-1339.17	-1339.17	0	-1339.17													0.992687	not significant	1	not significant
Result_T88_L146.M0	0.12553	-1150.12	-1150.12	0	-1150.12													0.995348	not significant	1	not significant
Result_T88_L354.M0	0.08467	-846.122	-846.122	0	-846.122													0.99563	not significant	1	not significant
Result_T88_L029.M0	0.46	-294.672	-294.672	0	-294.672													1	not significant	1	not significant
Result_T88_L242.M0	0.10046	-1514.86	-1514.86	0	-1514.86													1	not significant	1	not significant
Result_T88_L325.M0	0.07769	-2600.23	-2600.23	0	-2600.23													1	not significant	1	not significant
Result_T88_L213.M0	0.17983	-1935.97	-1933.64	0.18998	-1933.8													0.0308189	not significant	1	not significant
Result_T88_L141.M0	0.15689	-3893.36	-3891.21	0.16009	-3891.21													0.0383432	not significant	1	not significant
Result_T88_L270.M0	0.06821	-3399.67	-3397.87	0.07171	-3397.87													0.0579538	not significant	1	not significant
Result_T88_L263.M0	0.07033	-1816.47	-1814.73	0.07317	-1814.73													0.0619637	not significant	1	not significant
Result_T88_L121.M0	0.07639	-1731.93	-1730.38	0.04549	-1730.38													0.0786676	not significant	1	not significant
Result_T88_L090.M0	0.26518	-1405.44	-1403.91	0.25927	-1403.91													0.0804503	not significant	1	not significant
Result_T88_L009.M0	0.19273	-3142.22	-3140.72	0.18067	-3140.72													0.0838606	not significant	1	not significant
Result_T88_L096.M0	0.20544	-2882.41	-2881.51	0.1275	-2881.51													0.17954	not significant	1	not significant
Result_T88_L182.M0	0.31982	-2048.65	-2047.88	0.29271	-2048.06													0.216339	not significant	1	not significant
Result_T88_L334.M0	0.13033	-3255.75	-3255.07	0.03691	-3255.08													0.245197	not significant	1	not significant
Result_T88_L357.M0	0.06708	-1454.9	-1454.23	0.05348	-1454.39													0.246908	not significant	1	not significant
Result_T88_L195.M0	0.09366	-3524.01	-3523.38		-3523.38													0.260179	not significant	1	not significant
Result_T88_L198.M0	0.2413	-2580.64	-2580.12	0.13079	-2580.12													0.307135	not significant	1	not significant
Result_T88_L095.M0	0.25892	-3313.13	-3312.72	0.12787	-3312.72													0.366242	not significant	1	not significant
Result_T88_L017.M0	0.22683	-2706.32	-2705.98	-	-2705.98													0.411398	not significant	1	not significant
Result_T88_L109.M0	0.48639	-1591.65	-1591.44	0.35728	-1591.44													0.511733	not significant	1	not significant
Result_T88_L264.M0	0.07216	-1380.11	-1379.99	0.01118	-1379.99													0.620286	not significant	1	not significant
Result_T88_L332.M0	0.04928	-2283.44	-2283.38	0.00363	-2283.38													0.733987	not significant	1	not significant
Result_T88_L258.M0	0.05355	-1945.87	-1945.86		-1945.87													0.938002	not significant	1	not significant
Result_T88_L046.M0	0.08206	-3761.19	-3761.19	1e-05	-3761.21													0.976687	not significant	1	not significant
Result_T88_L074.M0	0.05567	-518.32	-518.32	0	-518.32													0.978504	not significant	1	not significant
Result_T88_L075.M0	0.02286	-564.712	-564.712	0	-564.712													0.978983	not significant	1	not significant
Result_T88_L038.M0	0.36881	-3274.26	-3274.26	1e-05	-3274.26													1	not significant	1	not significant
Result_T88_L262.M0	0.07658	-1235.88	-1235.88		-1235.88													1	not significant	1	not significant
Result_T88_L337.M0	0.33437	-722.738	-722.738	1e-05	-722.749													1	not significant	1	not significant
